# Supplementary material for: Delocalized electronic engineering of TiNb2O7 enables low temperature capability for high-areal-capacity lithium-ion batteries
Source: Nat Commun. 2024 Jul 26;15:6299. doi: 10.1038/s41467-024-50455-1 (PMC11282191; doi:10.1038/s41467-024-50455-1)
Supplement: Supplementary file 3 — Source Data [file 41467_2024_50455_MOESM3_ESM.xlsx]

## Sheet: Figure 2
Figure 2b	2Theta (degree)	Intensity (a.u.)	2Theta (degree)	Intensity (a.u.)	TNO-x@N	2Theta (degree)	Intensity (a.u.)					TNO	2Theta (degree)	Intensity (a.u.)						Figure 2c	Intensity (a.u.)	Energy (eV)	Intensity (a.u.)	Energy (eV)	Intensity (a.u.)	Energy (eV)		Figure 2k	Distance (um)	Li+ concentration (mol L-1)	Li+ concentration (mol L-1)	Li+ concentration (mol L-1)		Figure 2L	Distance (um)	Li+ concentration (mol L-1)	Li+ concentration (mol L-1)	Li+ concentration (mol L-1)
	10.0151	9235	10.0151	9080		10.0151	9235	9157.49	-1422.23	8.52984	2700		10.0151	9080	8674.51	2412.38	8.54679	3950			18779.9	0.00575	18729.5	0.00745	18728.9	0.00691			0	0.6961	0.07769	3.78074e-06			0	0.92659	0.51954	0.03473
	10.0414	9063	10.0414	9067		10.0414	9063	9118.11	-1554.85	8.55092	2700		10.0414	9067	8889.46	2184.43	8.56793	3950			18785.2	0.00537	18732.9	0.00707	18732.9	0.00704			0.03479	0.69636	0.07797	4.00915e-06			0.00352	0.92605	0.51724	0.03441
	10.0676	9091	10.0676	8916		10.0676	9091	9091.21	-1499.96	9.33298	2700		10.0676	8916	9050.45	1872.44	9.32025	3950			18790	0.00499	18736.8	0.00716	18736.6	0.00688			0.03636	0.69637	0.07799	4.0216e-06			0.01728	0.94276	0.61023	0.09483
	10.0939	9071	10.0939	9001		10.0939	9071	9074.27	-1503.02	9.35605	2700		10.0939	9001	9167.08	1840.81	9.34331	3950			18795.1	0.0046	18740.3	0.00695	18740.3	0.00646			0.05637	0.69659	0.07823	4.18098e-06			0.01754	0.94312	0.61214	0.09598
	10.1201	8997	10.1201	9115		10.1201	8997	9065.27	-1568.02	9.97197	2700		10.1201	9115	9247.06	1874.83	9.98805	3950			18800.1	0.00421	18744.4	0.00609	18743.9	0.00609			0.0926	0.69703	0.07872	4.46782e-06			0.01771	0.94335	0.61339	0.09673
	10.1464	8950	10.1464	9016		10.1464	8950	9062.56	-1612.31	9.99663	2700		10.1464	9016	9297.24	1725.64	10.0128	3950			18805.1	0.00383	18747.6	0.00703	18748	0.00601			0.10291	0.6973	0.07903	4.73104e-06			0.01932	0.94557	0.62545	0.10398
	10.1727	9160	10.1727	9096		10.1727	9160	9064.73	-1404.47	14.8701	2700		10.1727	9096	9323.73	1779.16	14.868	3950			18810.1	0.00344	18751.9	0.00753	18751.2	0.00569			0.10438	0.69735	0.07908	4.77788e-06			0.0236	0.95147	0.65737	0.12316
	10.1989	9069	10.1989	9069		10.1989	9069	9070.52	-1501.27	14.907	2700		10.1989	9069	9331.86	1744.03	14.9048	3950			18815.1	0.00304	18755.5	0.00509	18755.4	0.00564			0.14073	0.69855	0.08045	5.93828e-06			0.02961	0.9516	0.65811	0.12375
	10.2252	9201	10.2252	9330		10.2252	9201	9078.8	-1377.55	16.075	2700		10.2252	9330	9326.31	2010.58	16.1258	3950			18820.2	0.00266	18759	0.00566	18758.8	0.00537			0.16923	0.69969	0.08174	6.9924e-06			0.03453	0.95169	0.65864	0.12418
	10.2514	8956	10.2514	9106		10.2514	8956	9088.55	-1632.3	16.1149	2700		10.2514	9106	9311.08	1801.81	16.1658	3950			18825.1	0.0023	18763.1	0.00523	18763.1	0.00492			0.199	0.70108	0.08337	8.53167e-06			0.03688	0.95174	0.65893	0.12442
	10.2777	9096	10.2777	9271		10.2777	9096	9098.86	-1502.61	17.1074	2700		10.2777	9271	9289.55	1988.33	17.1486	3950			18830.1	0.00193	18766.9	0.00671	18766.6	0.00449			0.20523	0.70138	0.08371	8.8543e-06			0.0493	0.95201	0.66047	0.12567
	10.304	9272	10.304	9170		10.304	9272	9108.95	-1336.7	17.1499	2700		10.304	9170	9264.55	1912.34	17.1912	3950			18835.2	0.00158	18770.7	0.0052	18770.2	0.00468			0.23668	0.70307	0.08568	1.08636e-05			0.05696	0.95222	0.66176	0.12676
	10.3302	9099	10.3302	9180		10.3302	9099	9118.17	-1518.92	17.3748	2700		10.3302	9180	9238.35	1948.54	17.3764	3950			18840.2	0.00124	18774.5	0.00448	18774	0.00415			0.24197	0.70337	0.08603	1.13059e-05			0.05895	0.95228	0.66209	0.12704
	10.3565	9175	10.3565	9318		10.3565	9175	9126.04	-1450.79	17.418	2700		10.3565	9318	9212.77	2112.12	17.4197	3950			18845.1	0.000915443	18778.4	0.00443	18778.3	0.00398			0.2424	0.7034	0.08606	1.13421e-05			0.06515	0.95248	0.66326	0.12802
	10.3827	8931	10.3827	9263		10.3827	8931	9132.22	-1700.96	18.7286	2700		10.3827	9263	9189.21	2080.68	18.7099	3950			18850.2	0.000600894	18782.2	0.00407	18781.9	0.00372			0.26222	0.70459	0.08747	1.28721e-05			0.07205	0.95268	0.66438	0.12894
	10.409	9163	10.409	9138		10.409	9163	9136.51	-1473.26	18.7752	2700		10.409	9138	9168.69	1976.2	18.7565	3950			18855.1	0.000323968	18786	0.00366	18785.7	0.00338			0.34563	0.71079	0.09504	2.70488e-05			0.07988	0.95293	0.66587	0.13022
	10.4353	8859	10.4353	9018		10.4353	8859	9138.84	-1779.59	20.0205	2700		10.4353	9018	9151.9	1872.98	20.0601	3950			18860.1	4.40832e-05	18789.7	0.00335	18790	0.00334			0.34609	0.71083	0.09509	2.71671e-05			0.08067	0.95296	0.66603	0.13036
	10.4615	9121	10.4615	9193		10.4615	9121	9139.26	-1518	20.0704	2700		10.4615	9193	9139.31	2060.57	20.1101	3950			18865.1	-0.000231234	18793.8	0.00336	18793.4	0.00296			0.34692	0.7109	0.09518	2.73816e-05			0.08269	0.95303	0.66644	0.13071
	10.4878	8968	10.4878	9180		10.4878	8968	9137.88	-1669.63	22.4617	2700		10.4878	9180	9131.15	2055.74	22.4822	3950			18870.1	-0.000468343	18797.9	0.00302	18797.6	0.00279			0.34829	0.71101	0.09533	2.76936e-05			0.08761	0.9532	0.66748	0.1316
	10.514	9040	10.514	9150		10.514	9040	9134.9	-1594.65	22.5178	2700		10.514	9150	9127.46	2029.42	22.5384	3950			18875.1	-0.000684399	18802.4	0.00219	18801.9	0.00243			0.35096	0.71124	0.09561	2.82996e-05			0.09834	0.95352	0.66934	0.13324
	10.5403	9142	10.5403	9042		10.5403	9142	9130.55	-1488.29	23.4214	2700		10.5403	9042	9128.18	1920.7	23.4069	3950			18880.1	-0.000869237	18806.2	0.00265	18805.7	0.00238			0.36525	0.71251	0.0972	3.21367e-05			0.10847	0.95384	0.67124	0.13493
	10.5666	8966	10.5666	9263		10.5666	8966	9125.08	-1658.82	23.48	2700		10.5666	9263	9133.12	2136.76	23.4655	3950			18885.1	-0.00104	18810.4	0.0023	18810	0.00211			0.37733	0.7137	0.09875	3.69941e-05			0.11587	0.95407	0.67262	0.13617
	10.5928	9192	10.5928	9279		10.5928	9192	9118.75	-1426.49	23.8248	2700		10.5928	9279	9142.03	2143.86	23.8648	3950			18890.2	-0.00119	18814.2	0.00166	18813.5	0.00191			0.38204	0.71417	0.09936	3.88905e-05			0.11697	0.95411	0.67282	0.13636
	10.6191	9053	10.6191	9471		10.6191	9053	9111.83	-1558.58	23.8844	2700		10.6191	9471	9154.59	2323.3	23.9046	3950			18895.1	-0.00126	18818.3	0.00199	18817.8	0.00163			0.48708	0.72539	0.11421	9.04075e-05			0.12553	0.95437	0.67436	0.1378
	10.6453	9245	10.6453	9320		10.6453	9245	9104.58	-1359.32	23.8376	2700		10.6453	9320	9170.45	2156.43	23.9245	3950			18900.1	-0.0013	18821.8	0.00174	18822.1	0.00144			0.48733	0.72542	0.11424	9.05298e-05			0.13458	0.95465	0.67604	0.13943
	10.6716	8979	10.6716	9470		10.6716	8979	9097.21	-1617.96	23.8972	2700		10.6716	9470	9189.24	2287.65	23.9644	3950			18905.2	-0.00125	18826.5	0.00119	18826.1	0.00111			0.48943	0.72564	0.11454	9.15471e-05			0.13821	0.95476	0.67672	0.14009
	10.6979	9071	10.6979	9304		10.6979	9071	9089.96	-1518.7	24.4809	2700		10.6979	9304	9210.56	2100.33	24.5056	3950			18910.1	-0.00111	18830.5	0.00122	18830.1	0.00135			0.49054	0.72578	0.11474	9.25808e-05			0.14974	0.95513	0.67897	0.14223
	10.7241	9036	10.7241	9511		10.7241	9036	9083	-1546.74	24.5422	2700		10.7241	9511	9234.02	2283.87	24.567	3950			18915.2	-0.000847292	18834.8	0.00117	18834.3	0.000929717			0.5118	0.72847	0.11851	0.000112624			0.16055	0.95544	0.68079	0.14405
	10.7504	9150	10.7504	9403		10.7504	9150	9076.49	-1426.23	25.4918	2700		10.7504	9403	9259.23	2150.66	25.5694	3950			18920.1	-0.0004818	18838.4	0.000776202	18838.3	0.000661721			0.52003	0.72955	0.12009	0.000123113			0.16558	0.95558	0.68168	0.14492
	10.7766	9094	10.7766	9288		10.7766	9094	9070.56	-1476.3	25.5558	2700		10.7766	9288	9285.8	2009.09	25.6336	3950			18925.1	4.66588e-05	18843	0.000565598	18842.3	0.000682874			0.54553	0.73315	0.12544	0.000164121			0.16562	0.95558	0.68169	0.14493
	10.8029	9201	10.8029	9307		10.8029	9201	9065.32	-1364.06	25.7829	2700		10.8029	9307	9313.35	2000.54	25.8492	3950			18930.1	0.000812108	18846.8	0.000334327	18846.2	0.000344058			0.57499	0.73731	0.13162	0.000211499			0.17752	0.95592	0.6837	0.14699
	10.8292	9156	10.8292	9452		10.8292	9156	9060.85	-1404.59	25.8476	2700		10.8292	9452	9341.52	2117.37	25.9141	3950			18935.1	0.00184	18850.8	0.000425729	18850.4	0.000296913			0.60552	0.74164	0.13799	0.000257754			0.19536	0.95641	0.68671	0.15017
	10.8554	9218	10.8554	9502		10.8554	9218	9057.19	-1338.93	26.1848	2700		10.8554	9502	9369.96	2138.92	26.1761	3950			18940.1	0.00333	18854.4	-0.000128087	18854.6	6.75592e-05			0.63079	0.74569	0.14435	0.000325512			0.19558	0.95642	0.68675	0.15021
	10.8817	9234	10.8817	9689		10.8817	9234	9054.38	-1320.13	26.2117	2700		10.8817	9689	9398.35	2297.53	26.2418	3950			18945.1	0.00542	18858.9	-7.53623e-05	18858.4	-0.000168514			0.63587	0.74653	0.14573	0.000344396			0.20462	0.95667	0.68831	0.15186
	10.9079	9274	10.9079	9467		10.9079	9274	9052.43	-1278.17	26.2505	2700		10.9079	9467	9426.54	2047.35	26.2536	3950			18950.1	0.00845	18862.6	-0.000247051	18862.6	-0.000271084			0.65577	0.74985	0.15115	0.000418392			0.22514	0.95721	0.69168	0.15565
	10.9342	9102	10.9342	9526		10.9342	9102	9051.32	-1449.06	26.2775	2700		10.9342	9526	9453.99	2078.9	26.3195	3950			18955.1	0.01311	18866.8	-0.000424246	18866.6	-0.000230088			0.67535	0.75326	0.15678	0.000498983			0.22518	0.95722	0.69168	0.15566
	10.9605	9058	10.9605	9411		10.9605	9058	9051.01	-1492.75	26.904	2700		10.9605	9411	9480.46	1937.43	26.7918	3950			18960.2	0.02104	18871.1	-0.000340858	18870.6	-0.000148159			0.69899	0.7575	0.16405	0.000625841			0.22617	0.95724	0.69185	0.15584
	10.9867	9274	10.9867	9469		10.9867	9274	9051.46	-1277.21	26.7708	2700		10.9867	9469	9505.78	1970.11	26.8592	3950			18960.2	0.02133	18874.9	-0.0006437	18874.2	-0.000414054			0.70161	0.75797	0.16485	0.000639905			0.23205	0.9574	0.69282	0.15691
	11.013	8999	11.013	9452		11.013	8999	9052.43	-1553.17	26.9717	2700		11.013	9452	9529.75	1929.14	26.928	3950			18960.3	0.02143	18878.4	-0.000651903	18878.2	-0.000741772			0.72891	0.7629	0.17345	0.000807136			0.23439	0.95746	0.69321	0.15736
	11.0392	9213	11.0392	9407		11.0392	9213	9054.11	-1340.86	26.838	2700		11.0392	9407	9552.17	1861.72	26.9957	3950			18960.3	0.02167	18882.4	-0.000729887	18882.4	-0.000699809			0.7948	0.77517	0.19574	0.00135			0.2386	0.95757	0.69388	0.15814
	11.0655	9179	11.0655	9661		11.0655	9179	9056.43	-1377.18	27.8124	2700		11.0655	9661	9572.89	2095	27.8521	3950			18960.4	0.02182	18886.4	-0.0006748	18885.7	-0.000917203			0.80303	0.77678	0.19879	0.00144			0.24279	0.95768	0.69456	0.15892
	11.0918	9212	11.0918	9607		11.0918	9212	9059.2	-1346.94	27.8824	2700		11.0918	9607	9591.76	2022.13	27.9222	3950			18961.1	0.02346	18890.3	-0.000927539	18889.9	-0.000489348			0.80901	0.77795	0.20101	0.00151			0.24935	0.95785	0.69564	0.16017
	11.118	9149	11.118	9509		11.118	9149	9062.31	-1413.05	27.947	2700		11.118	9509	9608.68	1907.21	27.9817	3950			18961.5	0.02425	18894.5	-0.000647665	18893.6	-0.000505488			0.8105	0.77826	0.20164	0.00154			0.25987	0.95813	0.69738	0.16216
	11.1443	8936	11.1443	9537		11.1443	8936	9065.66	-1629.41	28.0174	2700		11.1443	9537	9623.55	1920.34	28.0521	3950			18961.7	0.02509	18898.3	-0.00024849	18897.8	-0.000555066			0.81771	0.77987	0.20502	0.00171			0.26705	0.95831	0.6985	0.16352
	11.1705	8923	11.1705	9532		11.1705	8923	9069.15	-1645.9	28.2534	2700		11.1705	9532	9636.3	1902.58	28.2285	3950			18962.1	0.0261	18902.5	-0.000447671	18902	-0.000697913			0.82741	0.78204	0.20955	0.00195			0.27241	0.95845	0.69935	0.16454
	11.1968	9045	11.1968	9522		11.1968	9045	9072.68	-1527.42	28.3245	2700		11.1968	9522	9646.9	1881.99	28.2996	3950			18962.3	0.02689	18906.2	-0.000496172	18905.6	-0.000646924			0.849	0.78693	0.21988	0.0025			0.28033	0.95865	0.70065	0.16612
	11.2231	9292	11.2231	9579		11.2231	9292	9076.12	-1283.87	28.4746	2700		11.2231	9579	9655.31	1930.57	28.4897	3950			18962.7	0.02781	18909.8	-0.000112506	18909.5	-4.70182e-05			0.91437	0.80172	0.25081	0.00408			0.28651	0.95881	0.70165	0.16733
	11.2493	9078	11.2493	9420		11.2493	9078	9079.39	-1501.14	28.5463	2700		11.2493	9420	9661.54	1765.35	28.5615	3950			18962.9	0.02867	18913.7	-7.81098e-05	18913.3	-1.54602e-05			0.96594	0.81461	0.282	0.00729			0.28712	0.95883	0.70174	0.16745
	11.2756	9023	11.2756	9452		11.2756	9023	9082.38	-1559.12	30.2275	2700		11.2756	9452	9665.58	1793.31	30.0011	3950			18963.3	0.02988	18917.7	0.000402146	18917	-5.43736e-05			0.98464	0.8193	0.29328	0.00842			0.28812	0.95885	0.7019	0.16765
	11.3018	9211	11.3018	9441		11.3018	9211	9084.99	-1373.73	30.3039	2700		11.3018	9441	9667.47	1780.42	30.0769	3950			18963.5	0.03068	18921.4	0.000357264	18921	0.000801499			0.98723	0.81996	0.29485	0.00857			0.30934	0.9594	0.70534	0.17196
	11.3281	8971	11.3281	9550		11.3281	8971	9087.13	-1615.88	29.9983	2700		11.3281	9550	9667.25	1889.63	30.2917	3950			18963.9	0.03192	18925.2	0.00104	18924.7	0.000991605			1.01621	0.82738	0.31249	0.01023			0.31009	0.95942	0.70548	0.17213
	11.3544	9098	11.3544	9526		11.3544	9098	9088.72	-1490.47	30.0741	2700		11.3544	9526	9664.99	1867.9	30.3683	3950			18964.1	0.0329	18929.3	0.00181	18928.6	0.00183			1.03686	0.83288	0.32679	0.01235			0.31201	0.95948	0.70583	0.17256
	11.3806	9183	11.3806	9456		11.3806	9183	9089.68	-1406.42	30.7241	2700		11.3806	9456	9660.74	1802.15	30.7696	3950			18964.5	0.03425	18933.1	0.00251	18932.8	0.003			1.03951	0.83358	0.32863	0.01262			0.31883	0.95965	0.70693	0.17398
	11.4069	8929	11.4069	9249		11.4069	8929	9089.93	-1660.67	30.9609	2700		11.4069	9249	9654.6	1601.29	30.8474	3950			18964.7	0.03544	18936.8	0.00348	18936.8	0.00357			1.05162	0.83693	0.33737	0.01395			0.32417	0.95978	0.70779	0.17507
	11.4331	8960	11.4331	9481		11.4331	8960	9089.41	-1629.15	30.8018	2700		11.4331	9481	9646.64	1841.25	31.0247	3950			18965.1	0.03701	18940.8	0.00478	18940.5	0.00516			1.06751	0.84162	0.3508	0.0168			0.34012	0.96018	0.71033	0.17845
	11.4594	8924	11.4594	9319		11.4594	8924	9088.06	-1663.81	31.0392	2700		11.4594	9319	9636.98	1688.91	31.1032	3950			18965.3	0.0382	18942.1	0.00475	18941.7	0.00593			1.0835	0.84642	0.36452	0.01972			0.34461	0.96029	0.71103	0.17938
	11.4857	9119	11.4857	9407		11.4857	9119	9085.85	-1466.59	31.3481	2700		11.4857	9407	9625.71	1788.18	31.4142	3950			18965.7	0.04005	18943.5	0.00593	18943.3	0.00656			1.1069	0.85344	0.3846	0.02398			0.3468	0.96034	0.71137	0.17984
	11.5119	8860	11.5119	9586		11.5119	8860	9082.72	-1722.46	31.4275	2700		11.5119	9586	9612.95	1979.93	31.4937	3950			18965.9	0.04126	18945	0.0067	18944.9	0.00733			1.12724	0.85964	0.40306	0.02882			0.35378	0.96052	0.71251	0.18135
	11.5382	9019	11.5382	9652		11.5382	9019	9078.65	-1559.39	32.1619	2700		11.5382	9652	9598.82	2060.07	32.2699	3950			18966.2	0.04318	18946.6	0.00724	18946.3	0.00797			1.15385	0.86789	0.42834	0.03648			0.36577	0.96083	0.71445	0.18388
	11.5644	8843	11.5644	9528		11.5644	8843	9073.61	-1730.35	32.2433	2700		11.5644	9528	9583.44	1951.45	32.3247	3950			18966.5	0.04502	18948.2	0.0081	18947.8	0.00886			1.20409	0.88375	0.48072	0.05681			0.37077	0.96095	0.71527	0.18497
	11.5907	9052	11.5907	9536		11.5907	9052	9067.59	-1515.34	32.2941	2700		11.5907	9536	9566.92	1975.97	32.3517	3950			18966.8	0.04677	18949.8	0.00908	18949.4	0.00989			1.21182	0.88623	0.48896	0.06025			0.37625	0.96109	0.71614	0.18619
	11.617	8975	11.617	9355		11.617	8975	9060.59	-1585.33	32.4777	2700		11.617	9355	9549.39	1812.49	32.3965	3950			18967.2	0.04824	18951.4	0.01003	18950.8	0.01087			1.23272	0.89318	0.51281	0.07237			0.38179	0.96122	0.717	0.18736
	11.6432	8810	11.6432	9383		11.6432	8810	9052.61	-1742.35	32.3759	2700		11.6432	9383	9530.98	1858.9	32.4066	3950			18967.4	0.04962	18952.9	0.01142	18952.4	0.01212			1.23477	0.89392	0.51571	0.07498			0.39302	0.96149	0.71872	0.18974
	11.6695	9048	11.6695	9491		11.6695	9048	9043.65	-1495.39	32.56	2700		11.6695	9491	9511.82	1986.07	32.4787	3950			18967.7	0.05355	18954.3	0.01284	18953.6	0.0137			1.31324	0.9227	0.6319	0.19533			0.40209	0.9617	0.72009	0.19166
	11.6957	8971	11.6957	9410		11.6957	8971	9033.74	-1562.48	32.3857	2700		11.6957	9410	9492.02	1924.87	32.551	3950			18968	0.05648	18955.6	0.01452	18955	0.01512			1.32992	0.92882	0.65661	0.22092			0.40932	0.96187	0.72117	0.19321
	11.722	9005	11.722	9523		11.722	9005	9022.89	-1517.64	32.4678	2700		11.722	9523	9471.7	2058.19	32.5898	3950			18968.3	0.05902	18957.1	0.01679	18957	0.01729			1.36711	0.94245	0.71114	0.27516			0.43258	0.9624	0.72466	0.19822
	11.7483	8855	11.7483	9582		11.7483	8855	9011.15	-1655.9	32.529	2700		11.7483	9582	9450.99	2137.9	32.6001	3950			18968.6	0.06184	18958.7	0.01903	18958.2	0.01951			1.37843	0.94696	0.73153	0.30794			0.44808	0.96276	0.727	0.20154
	11.7745	8977	11.7745	9530		11.7745	8977	8998.54	-1521.29	32.6115	2700		11.7745	9530	9429.99	2106.9	32.6335	3950			18969	0.06705	18960	0.02175	18959.8	0.02246			1.38497	0.9496	0.74357	0.32798			0.47493	0.96327	0.73034	0.20643
	11.8008	8765	11.8008	9440		11.8008	8765	8985.12	-1719.86	32.6239	2700		11.8008	9440	9408.83	2038.06	32.6724	3950			18969.2	0.06989	18961.7	0.02557	18961.4	0.02588			1.39605	0.95407	0.76394	0.36191			0.48908	0.96354	0.73207	0.20899
	11.827	8809	11.827	9516		11.827	8809	8970.92	-1661.66	32.7066	2700		11.827	9516	9387.6	2135.29	32.6827	3950			18969.6	0.074	18963.3	0.02985	18962.6	0.03005			1.5	0.9973	0.9852	0.94799			0.49176	0.96359	0.7324	0.20947
	11.8533	8804	11.8533	9275		11.8533	8804	8955.99	-1651.73	33.432	2700		11.8533	9275	9366.41	1915.48	33.4849	3950			18969.8	0.07639	18964.7	0.03588	18964.2	0.03556									0.50325	0.96381	0.73386	0.21163
	11.8796	8983	11.8796	9559		11.8796	8983	8940.4	-1457.14	33.5169	2700		11.8796	9559	9345.35	2220.54	33.5699	3950			18970.2	0.08566	18966.3	0.04435	18965.8	0.04318									0.50968	0.96392	0.73456	0.21266
	11.9058	8738	11.9058	9373		11.9058	8738	8924.2	-1685.95	34.5077	2700		11.9058	9373	9324.52	2055.37	34.5672	3950			18970.4	0.09157	18967.5	0.05696	18967.5	0.05458									0.51147	0.96395	0.73476	0.21295
	11.9321	8951	11.9321	9146		11.9321	8951	8907.46	-1456.21	34.5955	2700		11.9321	9146	9304	1848.89	34.6552	3950			18970.8	0.09922	18969.3	0.07632	18968.7	0.07151									0.52482	0.96417	0.73623	0.21523
	11.9583	9036	11.9583	9412		11.9583	9036	8890.24	-1353.99	34.6117	2700		11.9583	9412	9283.86	2135.02	34.7045	3950			18971	0.10582	18970.9	0.10578	18970.3	0.09759									0.54945	0.96459	0.73901	0.2195
	11.9846	8890	11.9846	9625		11.9846	8890	8872.61	-1482.36	34.6998	2700		11.9846	9625	9264.19	2367.69	34.7701	3950			18971.4	0.11573	18972.1	0.1499	18971.7	0.13852									0.55069	0.96461	0.73912	0.21964
	12.0109	8789	12.0109	9242		12.0109	8789	8854.63	-1565.38	34.7665	2700		12.0109	9242	9245.05	2003.83	34.7928	3950			18971.6	0.12379	18973.5	0.20464	18973.3	0.19075									0.55105	0.96461	0.73915	0.21969
	12.0371	8727	12.0371	9208		12.0371	8727	8836.38	-1609.12	34.855	2700		12.0371	9208	9226.5	1988.38	34.8587	3950			18971.9	0.13503	18975.1	0.26666	18974.9	0.2533									0.56934	0.96494	0.74132	0.22312
	12.0634	8886	12.0634	9229		12.0634	8886	8817.92	-1431.67	35.4938	2700		12.0634	9229	9208.6	2027.29	35.1768	3950			18972.2	0.14652	18976.7	0.30881	18976.5	0.30231									0.57442	0.96505	0.74206	0.22407
	12.0896	8868	12.0896	9365		12.0896	8868	8799.33	-1431.07	35.1661	2700		12.0896	9365	9191.39	2180.5	35.2664	3950			18972.5	0.16088	18978.2	0.33719	18977.9	0.33469									0.57488	0.96506	0.74213	0.22415
	12.1159	8620	12.1159	9370		12.1159	8620	8780.66	-1660.41	35.5843	2700		12.1159	9370	9174.91	2201.98	35.5984	3950			18972.8	0.17359	18979.8	0.36341	18979.5	0.35898									0.58143	0.96518	0.74291	0.22537
	12.1422	8534	12.1422	9341		12.1422	8534	8761.99	-1727.74	35.2557	2700		12.1422	9341	9159.19	2188.69	35.6891	3950			18973.2	0.18914	18981.2	0.40731	18981.2	0.39669									0.6075	0.96556	0.74541	0.22915
	12.1684	8758	12.1684	9323		12.1684	8758	8743.39	-1485.14	35.5208	2700		12.1684	9323	9144.28	2185.61	35.5035	3950			18973.4	0.20307	18983	0.48353	18982.8	0.46201									0.62389	0.96589	0.74756	0.23229
	12.1947	8909	12.1947	9357		12.1947	8909	8724.92	-1315.67	35.6114	2700		12.1947	9357	9130.18	2233.7	35.594	3950			18973.7	0.21741	18984.6	0.59359	18984.4	0.561									0.62442	0.9659	0.74763	0.23239
	12.2209	8684	12.2209	9300		12.2209	8684	8706.64	-1522.39	36.732	2700		12.2209	9300	9116.93	2189.96	36.8276	3950			18974	0.23511	18986	0.72467	18985.8	0.68314									0.626	0.96592	0.74778	0.23262
	12.2472	8769	12.2472	9279		12.2472	8769	8688.62	-1419.36	36.8259	2700		12.2472	9279	9104.51	2181.37	36.9217	3950			18974.3	0.25581	18987.6	0.86804	18987.1	0.82843									0.64143	0.96608	0.7488	0.23396
	12.2735	8859	12.2735	9312		12.2735	8859	8670.9	-1311.64	36.9705	2700		12.2735	9312	9092.96	2225.93	37.0191	3950			18974.6	0.27111	18989.2	0.98234	18988.8	0.95725									0.65113	0.96619	0.74956	0.23503
	12.2997	8691	12.2997	9290		12.2997	8691	8653.54	-1462.29	37.065	2700		12.2997	9290	9082.26	2214.63	37.1138	3950			18974.6	0.27173	18990.8	1.06285	18990.2	1.05361									0.65276	0.96621	0.74968	0.23521
	12.326	8668	12.326	9246		12.326	8668	8636.61	-1468.35	37.2741	2700		12.326	9246	9072.41	2180.48	37.3635	3950			18974.8	0.28773	18992.2	1.096	18991.6	1.09567									0.67919	0.96676	0.75338	0.24133
	12.3522	8767	12.3522	9037		12.3522	8767	8620.13	-1352.88	37.3695	2700		12.3522	9037	9063.39	1980.49	37.4591	3950			18975.3	0.31321	18993.8	1.11595	18993.2	1.1171									0.68478	0.96684	0.75393	0.24217
	12.3785	8618	12.3785	9265		12.3785	8618	8604.17	-1485.91	37.5942	2700		12.3785	9265	9055.21	2216.67	37.6197	3950			18975.5	0.32586	18995.3	1.13826	18994.8	1.1371									0.69709	0.96694	0.75454	0.24283
	12.4048	8831	12.4048	9162		12.4048	8831	8588.74	-1257.49	37.6904	2700		12.4048	9162	9047.84	2121.05	37.716	3950			18975.9	0.34518	18996.8	1.16116	18996.6	1.1609									0.70036	0.96697	0.75471	0.243
	12.431	8692	12.431	9245		12.431	8692	8573.91	-1381.65	37.9823	2700		12.431	9245	9041.25	2210.63	37.9508	3950			18976.1	0.35909	18998.2	1.17924	18997.8	1.18143									0.73451	0.96757	0.75876	0.24988
	12.4573	8657	12.4573	9185		12.4573	8657	8559.69	-1402.43	38.0796	2700		12.4573	9185	9035.43	2156.46	38.0481	3950			18976.5	0.37437	18999.8	1.19328	18999.4	1.19689									0.74887	0.96772	0.7598	0.2515
	12.4835	8716	12.4835	9330		12.4835	8716	8546.11	-1329.85	38.2712	2700		12.4835	9330	9030.34	2306.54	38.3089	3950			18976.7	0.38624	19001.3	1.20847	19001.2	1.21049									0.74938	0.96783	0.76058	0.25312
	12.5098	8660	12.5098	9243		12.5098	8660	8533.2	-1372.95	38.3693	2700		12.5098	9243	9025.96	2223.93	38.4071	3950			18977.1	0.40012	19002.8	1.22323	19002.4	1.2246									0.75012	0.968	0.76171	0.2555
	12.5361	8538	12.5361	8975		12.5361	8538	8520.98	-1482.73	38.6046	2700		12.5361	8975	9022.24	1959.65	38.5935	3950			18977.3	0.40918	19004.2	1.23472	19003.8	1.23948									0.75875	0.96914	0.76893	0.26155
	12.5623	8900	12.5623	8945		12.5623	8900	8509.47	-1109.22	38.6788	2700		12.5623	8945	9019.15	1932.74	38.7717	3950			18977.7	0.42098	19005.6	1.23373	19005.2	1.2423									0.76016	0.9694	0.77071	0.26413
	12.5886	8768	12.5886	9097		12.5886	8768	8498.68	-1230.42	38.7036	2700		12.5886	9097	9016.65	2087.24	38.7881	3950			18977.9	0.42784	19007	1.21876	19006.6	1.23185									0.76504	0.97033	0.77695	0.27386
	12.6148	8826	12.6148	9098		12.6148	8826	8488.6	-1162.35	38.7688	2700		12.6148	9098	9014.7	2090.19	38.6925	3950			18978.2	0.43656	19008.4	1.19384	19008.2	1.20968									0.77569	0.97235	0.79056	0.29506
	12.6411	8576	12.6411	9191		12.6411	8576	8479.26	-1403.01	38.7781	2700		12.6411	9191	9013.26	2184.63	38.8712	3950			18978.5	0.44697	19010.3	1.16057	19009.8	1.17633									0.77611	0.97241	0.79091	0.29539
	12.6674	8546	12.6674	9094		12.6674	8546	8470.65	-1424.4	38.8683	2700		12.6674	9094	9012.28	2088.61	38.8877	3950			18978.8	0.45662	19011.8	1.1302	19011.6	1.14564									0.77703	0.97252	0.79166	0.2961
	12.6936	8516	12.6936	8986		12.6936	8516	8462.76	-1446.51	39.0695	2700		12.6936	8986	9011.71	1981.17	39.0779	3950			18979.2	0.46619	19013.5	1.0956	19013.4	1.1102									0.80664	0.97261	0.79315	0.31147
	12.7199	8454	12.7199	9082		12.7199	8454	8455.6	-1501.34	39.1698	2700		12.7199	9082	9011.52	2077.37	39.1782	3950			18979.4	0.47563	19015.6	1.07088	19015.5	1.08303									0.81213	0.97259	0.79298	0.31058
	12.7461	8738	12.7461	9039		12.7461	8738	8449.13	-1210.88	39.3744	2700		12.7461	9039	9011.66	2034.23	39.4465	3950			18979.7	0.48513	19017.6	1.05318	19017.2	1.06399									0.83039	0.97258	0.79203	0.29679
	12.7724	8609	12.7724	8865		12.7724	8609	8443.36	-1334.11	39.4755	2700		12.7724	8865	9012.07	1859.82	39.5479	3950			18980	0.49478	19019.5	1.04323	19019.4	1.05307									0.83488	0.97256	0.79187	0.29627
	12.7987	8482	12.7987	9095		12.7987	8482	8438.27	-1456.02	39.6791	2700		12.7987	9095	9012.71	2089.18	39.6793	3950			18980.3	0.50338	19021.8	1.03724	19021.1	1.04751									0.84036	0.97254	0.79167	0.29564
	12.8249	8456	12.8249	9228		12.8249	8456	8433.83	-1477.57	39.7811	2700		12.8249	9228	9013.53	2221.36	39.7813	3950			18980.7	0.51767	19023.6	1.02977	19023.1	1.03949									0.86082	0.97244	0.79086	0.29291
	12.8512	8405	12.8512	9235		12.8512	8405	8430.02	-1524.77	39.8608	2700		12.8512	9235	9014.49	2227.4	39.9092	3950			18980.9	0.52748	19025.7	1.01802	19025.4	1.02974									0.87694	0.97239	0.79047	0.29149
	12.8774	8634	12.8774	9005		12.8774	8634	8426.82	-1292.56	39.9633	2700		12.8774	9005	9015.54	1996.35	40.0119	3950			18981.2	0.54013	19027.9	1.00427	19027.3	1.01549									0.88782	0.97513	0.81072	0.34686
	12.9037	8407	12.9037	9006		12.9037	8407	8424.19	-1516.93	40.3209	2700		12.9037	9006	9016.63	1996.26	40.2953	3950			18981.5	0.55407	19029.8	0.98874	19029.1	0.9992									0.89206	0.97619	0.81862	0.36845
	12.93	8514	12.93	8794		12.93	8514	8422.1	-1407.85	40.2194	2700		12.93	8794	9017.73	1783.16	40.3991	3950			18981.8	0.56631	19031.7	0.9743	19031.4	0.98406									0.89552	0.97705	0.82497	0.38576
	12.9562	8350	12.9562	8827		12.9562	8350	8420.53	-1570.27	40.4247	2700		12.9562	8827	9018.78	1815.11	40.4662	3950			18982.2	0.5796	19033.7	0.96215	19033.5	0.97088									0.90185	0.9782	0.83339	0.40811
	12.9825	8507	12.9825	9028		12.9825	8507	8419.43	-1412.17	40.3229	2700		12.9825	9028	9019.75	2015.14	40.5705	3950			18982.4	0.59133	19035.6	0.95452	19035.3	0.9621									0.9077	0.97817	0.83305	0.40583
	13.0087	8500	13.0087	8731		13.0087	8500	8418.77	-1418.52	40.6871	2700		13.0087	8731	9020.58	1717.3	40.7778	3950			18982.8	0.6075	19037.4	0.95104	19037.2	0.95794									0.91229	0.97814	0.83277	0.40403
	13.035	8256	13.035	9049		13.035	8256	8418.52	-1662.26	40.7919	2700		13.035	9049	9021.26	2034.63	40.8829	3950			18983	0.6199	19039.5	0.95314	19039	0.95701									0.91683	0.97811	0.83254	0.40244
	13.0613	8341	13.0613	9009		13.0613	8341	8418.62	-1577.37	40.8707	2700		13.0613	9009	9021.73	1994.16	41.0081	3950			18983.3	0.63707	19041.7	0.9559	19041.1	0.96142									0.91776	0.97812	0.83258	0.40258
	13.0875	8413	13.0875	8876		13.0875	8413	8419.05	-1505.79	40.9761	2700		13.0875	8876	9021.96	1860.92	41.1138	3950			18983.6	0.65047	19043.6	0.96197	19043.3	0.96698									0.91903	0.97813	0.83262	0.40277
	13.1138	8414	13.1138	8860		13.1138	8414	8419.76	-1505.5	42.0808	2700		13.1138	8860	9021.92	1844.97	42.2241	3950			18984	0.67054	19045.4	0.96942	19045.2	0.97381									0.92029	0.9781	0.83241	0.40184
	13.14	8536	13.14	8892		13.14	8536	8420.71	-1384.45	42.1895	2700		13.14	8892	9021.58	1877.31	42.3333	3950			18984.2	0.68441	19047.5	0.97652	19047.5	0.98127									0.92169	0.97813	0.83261	0.40248
	13.1663	8271	13.1663	8843		13.1663	8271	8421.85	-1650.59	42.2367	2700		13.1663	8843	9020.89	1828.99	42.2043	3950			18984.6	0.70395	19049.6	0.98359	19049.1	0.98778									0.9265	0.9781	0.83237	0.40068
	13.1926	8347	13.1926	8926		13.1926	8347	8423.15	-1575.89	42.3459	2700		13.1926	8926	9019.85	1913.04	42.4769	3950			18984.8	0.71803	19051.6	0.99088	19051.2	0.99486									0.93457	0.97806	0.83197	0.39765
	13.2188	8407	13.2188	8748		13.2188	8407	8424.56	-1517.3	42.4843	2700		13.2188	8748	9018.41	1736.47	42.3134	3950			18985.1	0.73532	19053.6	0.99916	19053.2	1.00298									0.93828	0.9779	0.83056	0.39093
	13.2451	8239	13.2451	8789		13.2451	8239	8426.04	-1686.78	42.5942	2700		13.2451	8789	9016.57	1779.32	42.5868	3950			18985.4	0.75296	19055.3	1.00921	19055.3	1.01166									0.94091	0.9779	0.83055	0.39065
	13.2713	8526	13.2713	8754		13.2713	8526	8427.54	-1401.29	42.8273	2700		13.2713	8754	9014.29	1746.6	42.9109	3950			18985.8	0.77764	19057.5	1.01879	19057.1	1.02294									0.94108	0.9779	0.83055	0.39064
	13.2976	8181	13.2976	8866		13.2976	8181	8429.04	-1747.78	42.9382	2700		13.2976	8866	9011.55	1861.34	43.0221	3950			18986	0.79429	19059.2	1.02785	19059.2	1.03166									0.94315	0.9779	0.83057	0.39053
	13.3239	8379	13.3239	8847		13.3239	8379	8430.48	-1551.22	43.3863	2700		13.3239	8847	9008.34	1845.55	43.5128	3950			18986.3	0.81636	19061.4	1.03598	19060.8	1.03981									0.94414	0.9779	0.83057	0.39046
	13.3501	8412	13.3501	8775		13.3501	8412	8431.83	-1519.57	43.4988	2700		13.3501	8775	9004.65	1777.24	43.6257	3950			18986.7	0.83798	19063.5	1.04048	19063	1.04567									0.94577	0.9779	0.83057	0.39035
	13.3764	8408	13.3764	8791		13.3764	8408	8433.04	-1524.79	43.6584	2700		13.3764	8791	9000.46	1797.43	43.7796	3950			18986.9	0.85413	19065.3	1.04341	19064.7	1.04765									0.94632	0.97788	0.83041	0.38958
	13.4026	8323	13.4026	8836		13.4026	8323	8434.09	-1610.84	43.7716	2700		13.4026	8836	8995.76	1847.13	43.8932	3950			18987.3	0.87617	19067.2	1.04307	19066.9	1.04845									0.94839	0.97782	0.82985	0.38669
	13.4289	8269	13.4289	8878		13.4289	8269	8434.94	-1665.68	44.3445	2700		13.4289	8878	8990.54	1894.35	44.2141	3950			18987.5	0.89328	19068.8	1.04238	19068.6	1.048									0.94973	0.97782	0.82988	0.38681
	13.4552	8283	13.4552	8733		13.4552	8283	8435.55	-1652.29	44.2147	2700		13.4552	8733	8984.8	1755.08	44.329	3950			18987.8	0.91295	19070.8	1.0419	19070.4	1.04712									0.95079	0.97783	0.82991	0.38689
	13.4814	8482	13.4814	8818		13.4814	8482	8435.88	-1453.63	44.4598	2700		13.4814	8818	8978.54	1846.35	44.4723	3950			18988.1	0.92918	19072.6	1.04054	19072.2	1.04591									0.95283	0.97781	0.82978	0.38612
	13.5077	8486	13.5077	8955		13.5077	8486	8435.92	-1449.66	44.3296	2700		13.5077	8955	8971.74	1990.14	44.5879	3950			18988.5	0.94762	19074.7	1.03848	19074.5	1.04438									0.95362	0.97782	0.82979	0.3861
	13.5339	8236	13.5339	8718		13.5339	8236	8435.63	-1699.37	44.6142	2700		13.5339	8718	8964.42	1760.46	44.7316	3950			18988.7	0.96204	19076.6	1.03695	19076.5	1.04131									0.95437	0.97778	0.82949	0.38449
	13.5602	8336	13.5602	8691		13.5602	8336	8434.97	-1598.72	44.7302	2700		13.5602	8691	8956.58	1741.31	44.8479	3950			18989	0.97664	19078.6	1.03536	19078.4	1.04033									0.95606	0.97771	0.82883	0.38087
	13.5865	8560	13.5865	8902		13.5865	8560	8433.94	-1373.68	44.8334	2700		13.5865	8902	8948.21	1960.67	44.8554	3950			18989.3	0.98809	19080.6	1.03431	19080.2	1.03847									0.95712	0.97768	0.82858	0.37955
	13.6127	8400	13.6127	8843		13.6127	8400	8432.5	-1532.24	44.9501	2700		13.6127	8843	8939.33	1910.55	44.9721	3950			18989.7	1.00067	19082.7	1.03311	19082	1.03765									0.95801	0.97766	0.82837	0.37844
	13.639	8214	13.639	8668		13.639	8214	8430.63	-1716.38	44.9777	2700		13.639	8668	8929.95	1744.94	45.0119	3950			18989.9	1.00814	19084.7	1.0323	19084.1	1.03637									0.9597	0.97763	0.82817	0.37753
	13.6652	8235	13.6652	8944		13.6652	8235	8428.32	-1693.07	45.0948	2700		13.6652	8944	8920.07	2030.82	45.129	3950			18990.2	1.01636	19086.6	1.03302	19086.3	1.03579									0.96315	0.97766	0.82832	0.37779
	13.6915	8209	13.6915	8818		13.6915	8209	8425.55	-1716.29	45.1759	2700		13.6915	8818	8909.7	1915.19	45.2291	3950			18990.5	1.02279	19088.2	1.0312	19088	1.03607									0.96492	0.97771	0.82875	0.37948
	13.7178	8379	13.7178	8863		13.7178	8379	8422.3	-1543.05	45.2545	2700		13.7178	8863	8898.87	1971.02	45.2349	3950			18990.8	1.02696	19090.4	1.02929	19089.8	1.03548									0.96565	0.97773	0.82893	0.3802
	13.744	8222	13.744	8883		13.744	8222	8418.57	-1696.31	45.2935	2700		13.744	8883	8887.57	2002.31	45.3469	3950			18991.2	1.02951	19092.5	1.02698	19092.1	1.03165									0.96878	0.97783	0.82972	0.3833
	13.7703	8155	13.7703	8795		13.7703	8155	8414.33	-1759.08	45.3724	2700		13.7703	8795	8875.84	1926.05	45.3527	3950			18991.4	1.03028	19094.5	1.02526	19094.5	1.02982									0.97652	0.97797	0.83084	0.38737
	13.7965	8168	13.7965	8599		13.7965	8168	8409.6	-1741.34	45.9333	2700		13.7965	8599	8863.69	1742.2	46.067	3950			18991.7	1.0299	19096.4	1.02207	19096.1	1.02686									0.98031	0.97812	0.83213	0.39254
	13.8228	8391	13.8228	8754		13.8228	8391	8404.35	-1513.1	45.686	2700		13.8228	8754	8851.13	1909.75	45.6943	3950			18992.1	1.02762	19098.4	1.01869	19098.2	1.02381									0.98038	0.97813	0.83215	0.39262
	13.8491	8284	13.8491	8811		13.8491	8284	8398.6	-1614.34	46.0531	2700		13.8491	8811	8838.2	1979.69	46.1872	3950			18992.3	1.02519	19100.3	1.01659	19100	1.0205									0.98055	0.97813	0.83218	0.39275
	13.8753	8448	13.8753	8622		13.8753	8448	8392.33	-1444.08	45.8051	2700		13.8753	8622	8824.9	1803.99	45.8135	3950			18992.6	1.02137	19101.9	1.0138	19101.8	1.01747									0.98209	0.97818	0.83257	0.39433
	13.9016	8291	13.9016	8763		13.9016	8291	8385.56	-1594.3	45.8499	2700		13.9016	8763	8811.26	1958.63	45.9013	3950			18992.9	1.01644	19104.3	1.01053	19103.9	1.01495									0.98831	0.97835	0.83392	0.39958
	13.9278	8264	13.9278	8799		13.9278	8264	8378.28	-1614.02	45.9695	2700		13.9278	8799	8797.3	2008.59	46.021	3950			18993.2	1.01127	19106	1.00806	19106	1.012									0.98944	0.97837	0.83413	0.40036
	13.9541	8120	13.9541	8980		13.9541	8120	8370.5	-1750.24	46.5622	2700		13.9541	8980	8783.06	2203.83	46.5704	3950			18993.6	1.00566	19108.4	1.00633	19108	1.00975									0.98977	0.97838	0.8342	0.40059
	13.9804	8208	13.9804	8742		13.9804	8208	8362.23	-1653.97	46.6838	2700		13.9804	8742	8768.54	1980.34	46.6921	3950			18993.8	1.00096	19110.7	1.00417	19110.2	1.00831									0.99253	0.97871	0.83688	0.41261
	14.0066	8485	14.0066	8703		14.0066	8485	8353.48	-1368.22	46.7894	2700		14.0066	8703	8753.79	1956.1	46.8255	3950			18994.2	0.99537	19112.5	1.003	19112.1	1.00629									0.995	0.97891	0.83854	0.41988
	14.0329	8068	14.0329	8795		14.0329	8068	8344.27	-1776.01	46.9081	2700		14.0329	8795	8738.82	2063.07	46.9038	3950			18994.4	0.9908	19114.3	1.0017	19114.1	1.00618									0.99681	0.97886	0.83816	0.41777
	14.0591	8255	14.0591	8664		14.0591	8255	8334.6	-1579.34	46.9117	2700		14.0591	8664	8723.66	1947.22	46.9479	3950			18994.7	0.98611	19116.6	1.00181	19116.2	1.00575									1.00126	0.97865	0.83636	0.40813
	14.0854	8222	14.0854	8708		14.0854	8222	8324.48	-1602.22	47.0307	2700		14.0854	8708	8708.34	2006.54	47.0264	3950			18995	0.98233	19118.4	1.00206	19118.4	1.00539									1.0029	0.97867	0.83646	0.40852
	14.1117	8011	14.1117	8636		14.1117	8011	8313.91	-1802.66	47.4752	2700		14.1117	8636	8692.89	1950	47.5054	3950			18995.3	0.97876	19120.5	1.00197	19120.2	1.00557									1.00351	0.97867	0.8365	0.40867
	14.1379	8075	14.1379	8568		14.1379	8075	8302.93	-1727.67	47.3837	2700		14.1379	8568	8677.1	1897.78	47.5507	3950			18995.6	0.97592	19122.5	1.00229	19122.1	1.0058									1.00679	0.97895	0.83878	0.41963
	14.1642	8260	14.1642	8592		14.1642	8260	8291.55	-1531.29	47.5995	2700		14.1642	8592	8661.49	1937.4	47.6299	3950			18996	0.97393	19124.6	1.00254	19124.1	1.00512									1.01293	0.97915	0.8405	0.42739
	14.1904	8182	14.1904	8587		14.1904	8182	8279.79	-1597.53	47.5078	2700		14.1904	8587	8645.72	1948.16	47.6752	3950			18996.2	0.97267	19126.8	0.99947	19126.4	1.00528									1.01654	0.9792	0.84084	0.42878
	14.2167	8408	14.2167	8646		14.2167	8408	8267.66	-1359.4	47.6322	2700		14.2167	8646	8630.09	2022.8	47.6945	3950			18996.5	0.97209	19128.6	1.00014	19128.2	1.00402									1.01833	0.97921	0.84098	0.4294
	14.243	8162	14.243	8876		14.243	8162	8255.18	-1592.93	47.895	2700		14.243	8876	8614.5	2268.39	47.8195	3950			18996.9	0.97204	19130.7	0.99864	19130.3	1.00252									1.03225	0.97937	0.84225	0.43503
	14.2692	8265	14.2692	8707		14.2692	8265	8242.38	-1477.13	47.757	2700		14.2692	8707	8599	2114.89	47.9665	3950			18997.1	0.97249	19132.7	0.99982	19132.1	1.00272									1.04143	0.97949	0.84321	0.43804
	14.2955	8209	14.2955	8764		14.2955	8209	8229.27	-1520.02	48.0205	2700		14.2955	8764	8583.65	2187.24	47.9974	3950			18997.4	0.97339	19134.6	0.99678	19134.3	1.00052									1.04688	0.97957	0.84376	0.43985
	14.3217	8049	14.3217	8578		14.3217	8049	8215.87	-1666.62	47.9001	2700		14.3217	8578	8568.49	2016.4	48.0518	3950			18997.7	0.97486	19136.6	0.99786	19136.4	0.99878									1.04779	0.97958	0.84382	0.44003
	14.348	8132	14.348	8731		14.348	8132	8202.2	-1569.95	48.0618	2700		14.348	8731	8553.59	2184.3	47.877	3950			18998	0.97663	19138.9	0.99865	19138.6	0.99866									1.06361	0.9797	0.84481	0.44343
	14.3743	8231	14.3743	8623		14.3743	8231	8188.28	-1457.02	48.0052	2700		14.3743	8623	8539	2090.89	48.0922	3950			18998.4	0.97935	19140.9	0.99603	19140.9	0.99767									1.06512	0.97972	0.8449	0.44376
	14.4005	8215	14.4005	8498		14.4005	8215	8174.12	-1458.87	48.0257	2700		14.4005	8498	8524.78	1980.11	48.1233	3950			18998.6	0.98129	19142.9	0.99579	19142.9	0.99764									1.08807	0.98	0.847	0.44979
	14.4268	8186	14.4268	8643		14.4268	8186	8159.76	-1473.5	48.1879	2700		14.4268	8643	8511.01	2138.88	48.0025	3950			18998.9	0.98346	19145	0.99536	19144.9	0.99669									1.09827	0.98006	0.8474	0.45055
	14.453	8136	14.453	8642		14.453	8136	8145.2	-1508.94	48.1311	2700		14.453	8642	8497.74	2151.15	48.1778	3950			18999.3	0.98596	19147.2	0.99553	19146.6	0.99706									1.10192	0.98008	0.84754	0.45083
	14.4793	8214	14.4793	8478		14.4793	8214	8130.48	-1416.22	48.3733	2700		14.4793	8478	8485.04	1999.85	48.4742	3950			18999.5	0.98774	19149	0.99461	19148.8	0.99687									1.11263	0.98016	0.84813	0.45214
	14.5056	8327	14.5056	8693		14.5056	8327	8115.62	-1288.36	48.4843	2700		14.5056	8693	8472.95	2226.94	48.5504	3950			18999.9	0.99053	19151.1	0.99612	19150.8	0.99739									1.14887	0.98059	0.85131	0.46108
	14.5318	8150	14.5318	8746		14.5318	8150	8100.66	-1450.41	48.5003	2700		14.5318	8746	8461.51	2291.38	48.6015	3950			19000.1	0.99211	19153.1	0.99723	19152.7	0.99905									1.14938	0.98068	0.85197	0.46326
	14.5581	7940	14.5581	8694		14.5581	7940	8085.66	-1645.41	48.7249	2700		14.5581	8694	8450.74	2250.15	48.6779	3950			19000.5	0.99444	19155.1	0.99835	19155.1	0.99956									1.15012	0.98081	0.85294	0.46649
	14.5843	8157	14.5843	8451		14.5843	8157	8070.68	-1413.43	48.6116	2700		14.5843	8451	8440.63	2017.26	48.7105	3950			19000.7	0.99581	19157.4	0.99911	19157.2	0.99971									1.1565	0.98164	0.85875	0.47665
	14.6106	8197	14.6106	8506		14.6106	8197	8055.8	-1358.54	48.7656	2700		14.6106	8506	8431.17	2081.72	48.7962	3950			19001	0.99728	19159.6	0.9998	19159.2	1.0003									1.16016	0.98212	0.86209	0.48249
	14.6369	8268	14.6369	8696		14.6369	8268	8041.1	-1272.85	48.6506	2700		14.6369	8696	8422.3	2280.59	48.8385	3950			19001.3	0.99822	19161.3	1.00138	19161.2	1.00156									1.16672	0.98294	0.86779	0.49273
	14.6631	8190	14.6631	8406		14.6631	8190	8026.71	-1336.45	48.8529	2700		14.6631	8406	8413.94	1998.95	48.8595	3950			19001.6	0.99906	19163.3	1.00185	19163.1	1.0021									1.17616	0.98387	0.87392	0.49806
	14.6894	8042	14.6894	8652		14.6894	8042	8012.72	-1470.47	48.8938	2700		14.6894	8652	8406	2252.89	48.9245	3950			19001.9	0.99974	19165.5	1.00225	19165.1	1.00321									1.19665	0.98363	0.87208	0.49146
	14.7156	8054	14.7156	8579		14.7156	8054	7999.27	-1445.01	48.7784	2700		14.7156	8579	8398.36	2187.53	48.9451	3950			19002.2	1.00021	19167.5	1.00292	19167.3	1.00401									1.22009	0.98351	0.87124	0.48985
	14.7419	8259	14.7419	8603		14.7419	8259	7986.44	-1227.18	48.7931	2700		14.7419	8603	8390.9	2218.99	48.9879	3950			19002.5	1.00055	19169.6	1.00379	19169.3	1.00439									1.2233	0.98378	0.87324	0.49649
	14.7682	8142	14.7682	8588		14.7682	8142	7974.34	-1332.08	48.9214	2700		14.7682	8588	8383.5	2211.39	49.0738	3950			19002.8	1.00075	19171.8	1.0043	19171.2	1.00401									1.22748	0.98412	0.87584	0.50513
	14.7944	7932	14.7944	8462		14.7944	7932	7963.02	-1530.76	49.6014	2700		14.7944	8462	8376.05	2092.84	49.7833	3950			19003.1	1.00085	19173.7	1.00477	19173.4	1.00368									1.24656	0.98405	0.87524	0.50203
	14.8207	7987	14.8207	8378		14.8207	7987	7952.53	-1465.27	49.7321	2700		14.8207	8378	8368.46	2016.43	49.9145	3950			19003.5	1.00087	19175.7	1.00456	19175.4	1.00487									1.25462	0.98401	0.87495	0.50067
	14.8469	8131	14.8469	8727		14.8469	8131	7942.87	-1311.61	49.9313	2700		14.8469	8727	8360.66	2373.22	50.1005	3950			19003.7	1.00096	19177.9	1.0048	19177.5	1.00405									1.25934	0.98399	0.87478	0.49987
	14.8732	8202	14.8732	8655		14.8732	8202	7934.01	-1231.76	50.063	2700		14.8732	8655	8352.62	2309.26	50.2326	3950			19004	1.0011	19180	1.00361	19179.5	1.00417									1.26311	0.984	0.87487	0.50031
	14.8995	8045	14.8995	8530		14.8995	8045	7925.92	-1380.67	50.1786	2700		14.8995	8530	8344.33	2192.55	50.2398	3950			19004.4	1.00124	19181.7	1.00331	19181.5	1.0029									1.27446	0.98403	0.87514	0.50163
	14.9257	7991	14.9257	8368		14.9257	7991	7918.53	-1427.28	50.3109	2700		14.9257	8368	8335.81	2039.08	50.3724	3950			19004.9	1.00198	19183.8	1.0022	19183.3	1.00255									1.27694	0.98403	0.87511	0.50151
	14.952	8093	14.952	8451		14.952	8093	7911.77	-1318.52	50.5958	2700		14.952	8451	8327.1	2130.79	50.6758	3950			19006.2	1.00626	19185.8	1.00156	19185.4	1.00143									1.27742	0.98415	0.87606	0.50548
	14.9782	8079	14.9782	8412		14.9782	8079	7905.57	-1326.31	50.7294	2700		14.9782	8412	8318.27	2100.62	50.8097	3950			19007.2	1.01286	19187.8	1.00054	19187.4	1.00021									1.28298	0.98551	0.88695	0.55152
	15.0045	8159	15.0045	8546		15.0045	8159	7899.85	-1240.6	50.9563	2700		15.0045	8546	8309.42	2243.47	51.0534	3950			19008.4	1.02249	19189.9	0.99912	19189.6	0.99932									1.29552	0.98866	0.91216	0.65982
	15.0308	8131	15.0308	8416		15.0308	8131	7894.58	-1263.33	51.091	2700		15.0308	8416	8300.68	2122.21	51.2968	3950			19009.6	1.03421	19191.9	0.99806	19191.6	0.99829									1.30185	0.98989	0.92192	0.7002
	15.057	8139	15.057	8506		15.057	8139	7889.61	-1250.36	50.9763	2700		15.057	8506	8292.18	2220.7	51.1156	3950			19010.8	1.04607	19194.1	0.99785	19193.7	0.99717									1.31426	0.98998	0.92268	0.70391
	15.0833	8072	15.0833	8540		15.0833	8072	7885.1	-1312.84	51.133	2700		15.0833	8540	8284.07	2262.82	51.1403	3950			19012	1.05753	19195.9	0.99776	19195.5	0.99591									1.31924	0.99002	0.92298	0.70541
	15.1095	8065	15.1095	8435		15.1095	8065	7881.05	-1315.79	51.1733	2700		15.1095	8435	8276.47	2165.42	51.1553	3950			19013.2	1.06941	19197.7	0.99679	19197.5	0.99549									1.34808	0.99026	0.9249	0.71438
	15.1358	8202	15.1358	8408		15.1358	8202	7877.43	-1175.17	51.0782	2700		15.1358	8408	8269.51	2145.38	51.1885	3950			19014.6	1.08085	19199.5	0.99619	19199.3	0.99635									1.35266	0.99029	0.92518	0.71617
	15.1621	8084	15.1621	8443		15.1621	8084	7874.28	-1290.02	51.1111	2700		15.1621	8443	8263.29	2186.59	51.4326	3950			19015.9	1.08685	19201.8	0.99865	19201.3	0.99646									1.35553	0.99032	0.92543	0.7173
	15.1883	7893	15.1883	8509		15.1883	7893	7871.62	-1478.36	51.2682	2700		15.1883	8509	8257.9	2257.99	51.2508	3950			19017	1.08586	19203.6	0.99788	19203.4	0.99664									1.36709	0.99044	0.92643	0.72186
	15.2146	7830	15.2146	8340		15.2146	7830	7869.49	-1539.23	51.3086	2700		15.2146	8340	8253.24	2093.65	51.2756	3950			19018.4	1.07626	19206	0.99807	19205.8	0.9969									1.37886	0.99059	0.92759	0.72703
	15.2408	8050	15.2408	8465		15.2408	8050	7867.91	-1317.65	51.5147	2700		15.2408	8465	8249.55	2222.34	51.2907	3950			19019.7	1.06111	19207.8	0.99857	19207.4	0.99769									1.37913	0.99059	0.92761	0.72717
	15.2671	8091	15.2671	8407		15.2671	8091	7866.89	-1275.63	51.2133	2700		15.2671	8407	8246.83	2167.05	51.6348	3950			19021	1.04306	19209.8	0.99949	19209.4	0.99802									1.37965	0.9906	0.92767	0.7274
	15.2934	8020	15.2934	8506		15.2934	8020	7866.43	-1346.17	51.6511	2700		15.2934	8506	8245.03	2267.86	51.7716	3950			19022.5	1.02369	19211.7	1.00042	19211.4	0.99909									1.38209	0.99063	0.92792	0.72848
	15.3196	8012	15.3196	8358		15.3196	8012	7866.49	-1354.23	51.6154	2700		15.3196	8358	8244.1	2120.79	51.6689	3950			19023.9	1.00846	19213.5	1.00153	19213.2	0.99898									1.39522	0.99081	0.92932	0.73434
	15.3459	8017	15.3459	8419		15.3459	8017	7867.08	-1349.82	51.6975	2700		15.3459	8419	8244.01	2181.88	51.7392	3950			19025.2	0.999	19215.7	1.00061	19215.5	1.00061									1.39585	0.99082	0.92938	0.73461
	15.3721	8060	15.3721	8375		15.3721	8060	7868.15	-1307.9	51.7521	2700		15.3721	8375	8244.74	2137.15	51.8058	3950			19026.7	0.99381	19217.5	1.00242	19217.3	1.00065									1.40052	0.99087	0.92981	0.73651
	15.3984	7944	15.3984	8265		15.3984	7944	7869.66	-1425.41	51.8345	2700		15.3984	8265	8246.24	2025.64	51.8763	3950			19028.1	0.99335	19219.5	1.00315	19219.5	1.00159									1.40535	0.99092	0.93024	0.73842
	15.4247	7971	15.4247	8321		15.4247	7971	7871.53	-1400.27	52.3681	2700		15.4247	8321	8248.5	2079.39	52.2381	3950			19029.7	0.99675	19221.5	1.00401	19221.1	1.00178									1.40691	0.99094	0.93037	0.739
	15.4509	7934	15.4509	8428		15.4509	7934	7873.66	-1439.41	52.2261	2700		15.4509	8428	8251.48	2183.41	52.3374	3950			19031	1.00153	19223.8	1.00428	19223.3	1.00244									1.44238	0.99131	0.93334	0.75228
	15.4772	8099	15.4772	8404		15.4772	8099	7875.97	-1276.71	52.1601	2700		15.4772	8404	8255.18	2155.71	52.5448	3950			19032.7	1.00734	19225.5	1.00476	19225.3	1.00379									1.4496	0.99139	0.93394	0.75509
	15.5034	8255	15.5034	8127		15.5034	8255	7878.33	-1123.08	52.5071	2700		15.5034	8127	8259.59	1874.3	52.3767	3950			19034.1	1.01087	19227.3	1.00475	19226.9	1.00384									1.45541	0.99146	0.93454	0.75756
	15.5297	7898	15.5297	8324		15.5297	7898	7880.62	-1482.37	52.3647	2700		15.5297	8324	8264.74	2066.15	52.2213	3950			19035.6	1.01184	19229.1	1.00483	19228.9	1.004									1.47845	0.99177	0.93696	0.76734
	15.556	8060	15.556	8437		15.556	8060	7882.71	-1322.45	52.2624	2700		15.556	8437	8270.64	2173.25	52.4763	3950			19037.3	1.00996	19230.9	1.00507	19230.5	1.00323									1.49944	0.99204	0.93907	0.77599
	15.5822	8042	15.5822	8245		15.5822	8042	7884.45	-1342.19	52.2985	2700		15.5822	8245	8277.57	1974.32	52.6844	3950			19038.8	1.00663	19232.9	1.00402	19232.9	1.00333									1.5	0.99205	0.93912	0.77623
	15.6085	7974	15.6085	8234		15.6085	7974	7885.7	-1411.44	52.4011	2700		15.6085	8234	8285.25	1955.64	52.3599	3950			19040.5	1.00223	19234.9	1.00371	19234.7	1.00248
	15.6347	8004	15.6347	8385		15.6347	8004	7886.32	-1382.07	52.711	2700		15.6347	8385	8293.74	2098.15	52.6519	3950			19042.1	0.99817	19237	1.00309	19236.7	1.00163
	15.661	7945	15.661	8398		15.661	7945	7886.22	-1440.97	52.6447	2700		15.661	8398	8303.2	2101.68	52.7918	3950			19043.7	0.99522	19239	1.00173	19238.5	1.00045
	15.6873	7980	15.6873	8408		15.6873	7980	7885.32	-1405.07	52.8511	2700		15.6873	8408	8313.72	2101.16	52.8592	3950			19045.6	0.99503	19241	1.0004	19240.5	0.99977
	15.7135	7950	15.7135	8344		15.7135	7950	7883.62	-1433.37	52.7846	2700		15.7135	8344	8325.36	2025.53	52.9997	3950			19047.2	0.99862	19242.6	1.00083	19242.5	0.99888
	15.7398	7955	15.7398	8239		15.7398	7955	7881.21	-1425.95	52.9397	2700		15.7398	8239	8338.17	1907.71	53.0242	3950			19048.9	1.00704	19244.6	0.99966	19244.6	0.99741
	15.766	7811	15.766	8382		15.766	7811	7878.27	-1567.02	53.0804	2700		15.766	8382	8352.19	2036.7	53.154	3950			19050.6	1.01858	19246.6	0.99765	19246.5	0.99708
	15.7923	8077	15.7923	8334		15.7923	8077	7875.14	-1297.88	53.0014	2700		15.7923	8334	8367.41	1973.48	53.1653	3950			19052.3	1.03033	19248.8	0.99762	19248.6	0.99541
	15.8186	7919	15.8186	8444		15.8186	7919	7872.27	-1453.01	53.2273	2700		15.8186	8444	8383.79	2067.1	53.3888	3950			19054.2	1.04123	19250.6	0.99683	19250.4	0.99516
	15.8448	8000	15.8448	8288		15.8448	8000	7870.24	-1369.98	53.1424	2700		15.8448	8288	8401.24	1893.65	53.2955	3950			19055.9	1.04585	19252.6	0.99748	19252.2	0.99506
	15.8711	7718	15.8711	8303		15.8711	7718	7869.73	-1651.48	53.3689	2700		15.8711	8303	8419.63	1890.26	53.531	3950			19057.7	1.04471	19254.6	0.99727	19254.2	0.99401
	15.8973	7907	15.8973	8473		15.8973	7907	7871.5	-1464.25	53.2716	2700		15.8973	8473	8438.76	2041.13	53.3416	3950			19059.5	1.0371	19256.6	0.99755	19256.2	0.99507
	15.9236	7716	15.9236	8477		15.9236	7716	7876.28	-1660.02	53.4134	2700		15.9236	8477	8458.39	2025.5	53.4836	3950			19061.4	1.02516	19258.6	0.99735	19258.2	0.9952
	15.9499	7913	15.9499	8424		15.9499	7913	7884.71	-1471.46	53.588	2700		15.9499	8424	8478.23	1952.66	53.7897	3950			19063.4	1.01177	19260.6	0.99819	19260.2	0.9956
	15.9761	7924	15.9761	8309		15.9761	7924	7897.31	-1473.06	53.8783	2700		15.9761	8309	8497.96	1817.93	53.6203	3950			19065.2	1.00325	19263.8	0.99704	19262.8	0.99885
	16.0024	8267	16.0024	8420		16.0024	8267	7914.37	-1147.11	53.7308	2700		16.0024	8420	8517.25	1909.64	53.8674	3950			19067.1	0.99856	19266.4	0.99776	19266.2	1.00019
	16.0286	7837	16.0286	8299		16.0286	7837	7935.89	-1598.63	53.7369	2700		16.0286	8299	8535.76	1770.12	53.9109	3950			19069	0.9981	19269.5	0.9999	19269.5	1.00151
	16.0549	7957	16.0549	8252		16.0549	7957	7961.61	-1504.36	53.8896	2700		16.0549	8252	8553.19	1705.7	53.9332	3950			19070.9	0.99959	19272.7	1.00187	19272.6	1.00276
	16.0812	7992	16.0812	8188		16.0812	7992	7991.01	-1498.76	54.022	2700		16.0812	8188	8569.27	1625.62	53.7632	3950			19072.8	1.00131	19276	1.00075	19275.7	1.00366
	16.1074	7886	16.1074	8413		16.1074	7886	8023.34	-1637.08	53.8802	2700		16.1074	8413	8583.78	1836.11	54.0111	3950			19074.9	1.00238	19278.7	1.00388	19278.6	1.00427
	16.1337	8085	16.1337	8234		16.1337	8085	8057.7	-1472.45	54.0333	2700		16.1337	8234	8596.58	1644.3	54.0369	3950			19076.9	1.00278	19281.8	1.00217	19281.6	1.00479
	16.1599	7918	16.1599	8208		16.1599	7918	8093.17	-1674.92	53.9372	2700		16.1599	8208	8607.61	1607.27	54.0547	3950			19078.9	1.00317	19284.9	1.00247	19284.6	1.00492
	16.1862	8011	16.1862	8127		16.1862	8011	8128.84	-1617.58	54.081	2700		16.1862	8127	8616.89	1517	54.1811	3950			19081.1	1.00455	19288	1.00302	19287.6	1.00487
	16.2125	8066	16.2125	8419		16.2125	8066	8163.92	-1597.66	54.6474	2700		16.2125	8419	8624.49	1801.4	54.7274	3950			19083.1	1.00719	19291.1	1.00241	19290.9	1.00459
	16.2387	8041	16.2387	8452		16.2387	8041	8197.77	-1656.52	54.6651	2700		16.2387	8452	8630.59	1828.29	54.6584	3950			19085.2	1.0119	19294	1.00208	19293.8	1.00387
	16.265	8038	16.265	8263		16.265	8038	8229.96	-1691.7	54.8803	2700		16.265	8263	8635.41	1634.47	54.8738	3950			19087.3	1.01803	19296.9	1.00089	19296.7	1.00284
	16.2912	7821	16.2912	8492		16.2912	7821	8260.22	-1938.96	54.7929	2700		16.2912	8492	8639.23	1859.66	54.8931	3950			19089.4	1.02432	19300	0.99847	19299.8	1.00197
	16.3175	8031	16.3175	8323		16.3175	8031	8288.47	-1757.21	54.7935	2700		16.3175	8323	8642.33	1687.56	54.9045	3950			19091.6	1.02962	19303.1	0.99855	19303.1	1.00078
	16.3438	7855	16.3438	8100		16.3438	7855	8314.8	-1959.55	54.9469	2700		16.3438	8100	8645.02	1461.86	54.8045	3950			19093.8	1.03233	19306.2	0.99817	19306.2	0.99931
	16.37	8053	16.37	8180		16.37	8053	8339.31	-1786.06	54.8113	2700		16.37	8180	8647.61	1539.27	55.04	3950			19095.9	1.0315	19309.5	0.99664	19309.1	0.998
	16.3963	7964	16.3963	8229		16.3963	7964	8362.27	-1898.01	55.0271	2700		16.3963	8229	8650.37	1585.52	55.0414	3950			19098.2	1.0272	19312.2	0.99537	19312.2	0.99698
	16.4225	7922	16.4225	8122		16.4225	7922	8383.88	-1961.62	54.9394	2700		16.4225	8122	8655.03	1473.86	55.0514	3950			19100.3	1.0213	19315.3	0.99497	19315.2	0.99602
	16.4488	8089	16.4488	8483		16.4488	8089	8404.4	-1815.15	55.0939	2700		16.4488	8483	8658.38	1831.5	55.1887	3950			19102.8	1.01303	19318.6	0.99509	19318.4	0.99571
	16.4751	7866	16.4751	8269		16.4751	7866	8424.08	-2057.82	55.1617	2700		16.4751	8269	8662.91	1612.98	55.2161	3950			19104.9	1.00516	19321.7	0.99461	19321.5	0.99577
	16.5013	7957	16.5013	8528		16.5013	7957	8443.1	-1985.85	55.321	2700		16.5013	8528	8666.98	1867.91	55.3184	3950			19107.2	0.99696	19324.8	0.99546	19324.6	0.99647
	16.5276	7993	16.5276	8419		16.5276	7993	8461.66	-1968.4	55.4544	2700		16.5276	8419	8671.28	1754.61	55.364	3950			19109.6	0.9901	19327.7	0.99653	19327.7	0.99739
	16.5538	7909	16.5538	8198		16.5538	7909	8479.89	-2070.64	55.3094	2700		16.5538	8198	8675.6	1529.28	55.3874	3950			19112	0.98602	19330.7	0.99751	19330.5	0.99837
	16.5801	8047	16.5801	8307		16.5801	8047	8497.94	-1950.69	55.4691	2700		16.5801	8307	8679.66	1634.22	55.4666	3950			19114.2	0.98391	19333.6	0.9993	19333.6	0.99938
	16.6064	8033	16.6064	8268		16.6064	8033	8515.95	-1982.7	55.4213	2700		16.6064	8268	8683.09	1591.79	55.5153	3950			19116.7	0.9824	19337.1	1.00005	19336.5	1.00086
	16.6326	7971	16.6326	8448		16.6326	7971	8534.07	-2062.82	55.603	2700		16.6326	8448	8685.47	1769.41	55.5359	3950			19119	0.98178	19340	1.00144	19339.8	1.00208
	16.6589	8286	16.6589	8288		16.6589	8286	8552.46	-1766.2	55.5524	2700		16.6589	8288	8684.38	1610.51	55.6244	3950			19121.4	0.98285	19343.1	1.00235	19342.9	1.00319
	16.6851	8135	16.6851	8250		16.6851	8135	8571.31	-1936.06	55.5698	2700		16.6851	8250	8684.41	1572.48	55.6641	3950			19123.8	0.9859	19346	1.00268	19345.7	1.00357
	16.7114	8274	16.7114	8631		16.7114	8274	8590.86	-1816.61	55.7013	2700		16.7114	8631	8681.75	1956.13	55.6866	3950			19126.3	0.99017	19349.3	1.00317	19349	1.00431
	16.7377	8202	16.7377	8280		16.7377	8202	8611.39	-1909.13	55.7029	2700		16.7377	8280	8678.46	1608.42	55.7736	3950			19128.8	0.99419	19352.1	1.00345	19351.7	1.0043
	16.7639	8156	16.7639	8350		16.7639	8156	8633.21	-1976.96	55.9808	2700		16.7639	8350	8673.31	1683.58	55.836	3950			19131.3	0.99747	19355.2	1.00382	19355	1.00415
	16.7902	8301	16.7902	8452		16.7902	8301	8656.71	-1855.46	55.8523	2700		16.7902	8452	8666.48	1792.41	56.0393	3950			19133.8	0.99957	19358.1	1.00308	19357.9	1.00369
	16.8164	8084	16.8164	8493		16.8164	8084	8682.3	-2098.05	56.1311	2700		16.8164	8493	8658.43	1841.45	56.1898	3950			19136.3	1.00033	19361	1.00193	19360.9	1.00302
	16.8427	8277	16.8427	8438		16.8427	8277	8710.44	-1933.19	56.2698	2700		16.8427	8438	8649.93	1794.96	56.3509	3950			19138.8	1.00066	19364	1.00102	19363.8	1.00193
	16.869	8275	16.869	8566		16.869	8275	8741.64	-1966.38	56.4209	2700		16.869	8566	8642.04	1930.85	56.4021	3950			19141.4	1.00305	19366.7	1.00088	19366.7	1.00068
	16.8952	8374	16.8952	8624		16.8952	8374	8776.49	-1902.24	56.3065	2700		16.8952	8624	8636.18	1994.71	56.5023	3950			19144	1.0096	19370.2	0.99916	19369.8	0.99949
	16.9215	8450	16.9215	8399		16.9215	8450	8815.35	-1865.1	56.4578	2700		16.9215	8399	8634.06	1771.83	56.5537	3950			19146.6	1.01898	19373	0.99817	19372.8	0.99852
	16.9477	8484	16.9477	8603		16.9477	8484	8858.65	-1874.39	56.8661	2700		16.9477	8603	8637.64	1972.24	57.0328	3950			19149.2	1.02826	19376.1	0.99714	19375.7	0.99746
	16.974	8416	16.974	8767		16.974	8416	8906.74	-1990.48	57.0192	2700		16.974	8767	8649.01	2124.88	57.1864	3950			19151.9	1.03484	19378.8	0.99624	19378.8	0.99687
	17.0003	8404	17.0003	8684		17.0003	8404	8959.74	-2055.48	57.0918	2700		17.0003	8684	8670.23	2020.65	57.2456	3950			19154.6	1.03664	19381.6	0.9961	19381.4	0.99579
	17.0265	8374	17.0265	8626		17.0265	8374	9017.46	-2143.2	57.2456	2700		17.0265	8626	8703.34	1929.54	57.4	3950			19157.4	1.03297	19384.7	0.99566	19384.5	0.99584
	17.0528	8667	17.0528	8845		17.0528	8667	9079.35	-1912.09	57.279	2700		17.0528	8845	8749.57	2102.31	57.2588	3950			19160	1.02451	19387.6	0.99559	19387.7	0.99547
	17.079	8942	17.079	8784		17.079	8942	9144.37	-1702.11	57.4334	2700		17.079	8784	8810.06	1980.83	57.3809	3950			19162.8	1.01108	19390.6	0.99585	19390.4	0.99562
	17.1053	8912	17.1053	8935		17.1053	8912	9210.98	-1798.73	57.3213	2700		17.1053	8935	8884.87	2057.02	57.4132	3950			19165.5	0.99613	19393.3	0.99645	19393.2	0.996
	17.1316	9135	17.1316	8901		17.1316	9135	9277.14	-1641.88	57.4578	2700		17.1316	8901	8973.44	1934.45	57.5357	3950			19168.2	0.98181	19396.1	0.99673	19395.9	0.9966
	17.1578	9198	17.1578	8920		17.1578	9198	9340.32	-1642.07	57.4759	2700		17.1578	8920	9074.22	1852.66	57.5541	3950			19171	0.97006	19399.4	0.99764	19399.2	0.9974
	17.1841	9249	17.1841	8871		17.1841	9249	9397.72	-1648.47	57.7424	2700		17.1841	8871	9184.86	1693.03	57.7094	3950			19173.8	0.96391	19402.2	0.99872	19402.2	0.99817
	17.2103	9311	17.2103	9139		17.2103	9311	9446.41	-1635.15	57.6128	2700		17.2103	9139	9302.18	1843.71	57.8413	3950			19176.6	0.96338	19405.1	1.00015	19404.9	0.99875
	17.2366	9527	17.2366	8927		17.2366	9527	9483.64	-1456.39	57.8675	2700		17.2366	8927	9422.42	1511.47	58.0896	3950			19179.5	0.96635	19407.9	0.9998	19407.7	0.99977
	17.2629	9587	17.2629	9068		17.2629	9587	9507.12	-1419.86	57.8983	2700		17.2629	9068	9541.4	1533.49	57.8967	3950			19182.6	0.96987	19410.8	1.00138	19410.8	1.0007
	17.2891	9758	17.2891	9436		17.2891	9758	9515.26	-1257	57.7561	2700		17.2891	9436	9654.78	1788.11	57.7635	3950			19185.2	0.97217	19413.8	1.00228	19413.6	1.00163
	17.3154	9915	17.3154	9375		17.3154	9915	9507.44	-1092.18	57.7639	2700		17.3154	9375	9758.35	1623.54	57.9589	3950			19188.3	0.97471	19416.7	1.00257	19416.5	1.00231
	17.3416	9737	17.3416	9537		17.3416	9737	9484.06	-1246.81	57.798	2700		17.3416	9537	9848.22	1695.66	57.9975	3950			19191.2	0.97834	19419.9	1.00299	19419.5	1.0032
	17.3679	9807	17.3679	9647		17.3679	9807	9446.59	-1139.33	58.0238	2700		17.3679	9647	9921.18	1732.71	58.2467	3950			19194	0.98317	19422.8	1.00412	19422.4	1.00354
	17.3942	9776	17.3942	9799		17.3942	9776	9397.35	-1121.1	57.9121	2700		17.3942	9799	9974.75	1831.14	58.0531	3950			19197	0.98972	19425.8	1.00335	19425.8	1.00378
	17.4204	9823	17.4204	9993		17.4204	9823	9339.37	-1016.12	57.9198	2700		17.4204	9993	10007.4	1992.51	57.9195	3950			19200.1	0.99727	19428.5	1.00413	19428.4	1.00397
	17.4467	9778	17.4467	9957		17.4467	9778	9276	-997.745	57.9541	2700		17.4467	9957	10018.5	1945.39	58.1155	3950			19203	1.0045	19431.7	1.00399	19431.1	1.00352
	17.4729	9716	17.4729	9908		17.4729	9716	9210.6	-994.347	58.4892	2700		17.4729	9908	10008.6	1906.33	58.3891	3950			19206.1	1.01087	19434.6	1.0036	19434.3	1.00348
	17.4992	9704	17.4992	10134		17.4992	9704	9146.26	-942	58.5649	2700		17.4992	10134	9978.95	2161.93	58.595	3950			19209.2	1.01567	19437.8	1.00285	19437.4	1.00266
	17.5255	9892	17.5255	9940		17.5255	9892	9085.51	-693.253	58.4359	2700		17.5255	9940	9931.98	2014.91	58.6636	3950			19212.3	1.0186	19440.9	1.00183	19440.7	1.00195
	17.5517	9684	17.5517	10186		17.5517	9684	9030.23	-845.972	58.6386	2700		17.5517	10186	9870.6	2322.28	58.5471	3950			19215.4	1.02014	19443.7	1.00175	19443.5	1.00084
	17.578	9667	17.578	10189		17.578	9667	8981.55	-814.298	58.6476	2700		17.578	10189	9798.26	2397.63	58.7537	3950			19218.5	1.02107	19446.8	0.99972	19446.5	0.99985
	17.6042	9797	17.6042	9977		17.6042	9797	8939.93	-642.678	58.7234	2700		17.6042	9977	9718.56	2265.33	58.8226	3950			19221.5	1.02094	19449.8	0.99944	19449.4	0.99888
	17.6305	9553	17.6305	10211		17.6305	9553	8905.25	-851.992	58.5941	2700		17.6305	10211	9635.07	2582.82	58.7632	3950			19224.7	1.019	19452.7	0.99857	19452.6	0.99828
	17.6568	9699	17.6568	10035		17.6568	9699	8876.93	-677.671	58.7974	2700		17.6568	10035	9551.06	2490.83	59.0202	3950			19227.9	1.01539	19456.1	0.99803	19455.7	0.99773
	17.683	9579	17.683	10232		17.683	9579	8854.13	-774.872	58.818	2700		17.683	10232	9469.35	2769.53	58.9225	3950			19231	1.01046	19459	0.99734	19458.9	0.99643
	17.7093	9610	17.7093	10103		17.7093	9610	8835.89	-725.633	58.9774	2700		17.7093	10103	9392.21	2717.68	58.9637	3950			19234.4	1.00357	19462	0.99755	19461.6	0.99717
	17.7355	9641	17.7355	10071		17.7355	9641	8821.2	-679.944	58.8361	2700		17.7355	10071	9321.28	2756.6	58.9702	3950			19237.5	0.99623	19465	0.99741	19464.6	0.99647
	17.7618	9587	17.7618	10045		17.7618	9587	8809.16	-721.907	58.928	2700		17.7618	10045	9257.63	2794.26	59.1802	3950			19240.8	0.98912	19468.1	0.99696	19467.9	0.99688
	17.7881	9480	17.7881	10211		17.7881	9480	8798.98	-818.722	58.9956	2700		17.7881	10211	9201.76	3016.13	59.1236	3950			19244.1	0.98385	19471.3	0.99727	19471.1	0.9967
	17.8143	9415	17.8143	10130		17.8143	9415	8790	-874.748	59.0878	2700		17.8143	10130	9153.7	2983.19	59.1301	3950			19247.4	0.97969	19474.2	0.99841	19474	0.99671
	17.8406	9620	17.8406	10068		17.8406	9620	8781.74	-661.488	59.2719	2700		17.8406	10068	9113.12	2961.76	59.467	3950			19250.7	0.97652	19477.4	0.99767	19477	0.99757
	17.8668	9599	17.8668	10087		17.8668	9599	8773.82	-674.565	59.4327	2700		17.8668	10087	9077.96	3015.93	59.6285	3950			19254	0.9752	19480.5	0.99857	19480.4	0.99831
	17.8931	9458	17.8931	10153		17.8931	9458	8765.98	-807.726	59.3961	2700		17.8931	10153	9049.52	3110.37	59.4799	3950			19257.2	0.97669	19483.5	0.9989	19483.5	0.9986
	17.9194	9298	17.9194	10060		17.9194	9298	8757.97	-959.719	59.4463	2700		17.9194	10060	9026.88	3040	59.5126	3950			19260.7	0.98107	19486.7	0.99996	19486.7	0.9999
	17.9456	9419	17.9456	10275		17.9456	9419	8749.81	-830.557	59.4547	2700		17.9456	10275	9008.77	3273.12	59.6008	3950			19264	0.98647	19489.6	1.00035	19489.4	0.99994
	17.9719	9508	17.9719	10190		17.9719	9508	8741.32	-733.066	59.5573	2700		17.9719	10190	8994.28	3202.61	59.6414	3950			19267.5	0.9922	19492.6	1.00107	19492.4	1.00084
	17.9981	9493	17.9981	10293		17.9981	9493	8732.69	-739.436	59.6078	2700		17.9981	10293	8982.51	3317.37	59.6742	3950			19271	0.99764	19494.6	1.00154	19495.4	1.00173
	18.0244	9103	18.0244	9918		18.0244	9103	8723.71	-1120.45	59.7645	2700		18.0244	9918	8972.98	2951.9	59.7627	3950			19274.4	1.00251	19498.7	1.00208	19498.4	1.00214
	18.0507	9298	18.0507	9959		18.0507	9298	8714.49	-916.236	59.6162	2700		18.0507	9959	8964.96	3000.93	59.9856	3950			19278	1.00685	19501.9	1.0023	19501.7	1.00223
	18.0769	9266	18.0769	9836		18.0769	9266	8705	-938.749	59.927	2700		18.0769	9836	8958.05	2884.84	60.1489	3950			19281.3	1.00983	19505.1	1.00241	19504.5	1.00239
	18.1032	9503	18.1032	10003		18.1032	9503	8695.29	-692.031	60.1271	2700		18.1032	10003	8954.15	3055.74	60.3304	3950			19285	1.01219	19507.8	1.00199	19507.7	1.00299
	18.1294	9387	18.1294	9855		18.1294	9387	8685.38	-798.121	60.2044	2700		18.1294	9855	8949.81	2912.07	60.4947	3950			19288.5	1.01328	19511	1.00268	19510.8	1.00268
	18.1557	9194	18.1557	9944		18.1557	9194	8675.32	-981.069	60.2908	2700		18.1557	9944	8944.95	3005.94	60.3217	3950			19291.9	1.01316	19514.2	1.0024	19513.8	1.00221
	18.182	8941	18.182	9857		18.182	8941	8665.18	-1223.93	60.3683	2700		18.182	9857	8939.78	2924.11	60.486	3950			19295.6	1.01168	19517.2	1.00188	19516.8	1.00221
	18.2082	9321	18.2082	9719		18.2082	9321	8655.02	-833.761	60.5691	2700		18.2082	9719	8934.31	2791.58	60.6312	3950			19299.2	1.00978	19520.1	1.00144	19520	1.00164
	18.2345	8967	18.2345	9841		18.2345	8967	8644.88	-1177.63	60.6596	2700		18.2345	9841	8928.55	2919.34	60.6326	3950			19302.8	1.00823	19522.9	1.00182	19522.7	1.00136
	18.2607	9024	18.2607	9564		18.2607	9024	8634.86	-1110.6	60.7343	2700		18.2607	9564	8922.53	2648.36	60.7966	3950			19306.3	1.00723	19525.9	1.00048	19525.9	1.00074
	18.287	8890	18.287	9494		18.287	8890	8624.99	-1234.74	60.7865	2700		18.287	9494	8916.25	2584.64	60.7979	3950			19310.2	1.00581	19528.9	1.00013	19528.5	0.99974
	18.3133	9042	18.3133	9247		18.3133	9042	8615.36	-1073.1	60.8045	2700		18.3133	9247	8909.73	2344.16	60.8492	3950			19313.7	1.00349	19531.9	0.99961	19531.5	0.99978
	18.3395	9103	18.3395	9503		18.3395	9103	8605.99	-1002.74	60.825	2700		18.3395	9503	8902.98	2606.91	60.9124	3950			19317.5	1.00003	19534.9	0.99892	19534.5	0.99916
	18.3658	9009	18.3658	9509		18.3658	9009	8596.92	-1087.67	60.9524	2700		18.3658	9509	8896.02	2619.87	61.0153	3950			19321	0.99696	19537.8	0.9984	19537.7	0.99843
	18.392	8942	18.392	9117		18.392	8942	8588.13	-1145.88	60.9704	2700		18.392	9117	8888.84	2235.05	61.0787	3950			19325	0.9949	19540.8	0.99838	19540.8	0.99844
	18.4183	8931	18.4183	9303		18.4183	8931	8579.58	-1148.32	61.4649	2700		18.4183	9303	8881.44	2428.45	61.4464	3950			19328.5	0.99395	19543.8	0.998	19543.6	0.99853
	18.4446	8867	18.4446	9003		18.4446	8867	8571.16	-1203.9	61.4284	2700		18.4446	9003	8873.81	2136.08	61.5425	3950			19332.3	0.99327	19546.6	0.9983	19546.4	0.9976
	18.4708	8728	18.4708	9027		18.4708	8728	8562.73	-1334.47	61.4531	2700		18.4708	9027	8865.92	2167.97	61.6144	3950			19336.1	0.99269	19549.6	0.99766	19549.4	0.99844
	18.4971	8666	18.4971	8975		18.4971	8666	8554.08	-1387.83	61.6331	2700		18.4971	8975	8857.75	2124.14	61.6476	3950			19339.9	0.99216	19552.6	0.99812	19552.4	0.99842
	18.5233	8608	18.5233	8797		18.5233	8608	8544.99	-1436.73	61.5964	2700		18.5233	8797	8849.24	1954.65	61.711	3950			19343.7	0.99222	19555.6	0.99866	19555.4	0.99879
	18.5496	8536	18.5496	8832		18.5496	8536	8535.19	-1498.93	61.6212	2700		18.5496	8832	8840.35	1998.54	61.8164	3950			19347.6	0.99353	19558.4	0.99794	19558.2	0.99901
	18.5759	8469	18.5759	8961		18.5759	8469	8524.42	-1555.16	61.7817	2700		18.5759	8961	8831.03	2136.86	61.8707	3950			19351.5	0.99581	19560.3	0.99839	19561	0.99905
	18.6021	8285	18.6021	8639		18.6021	8285	8512.45	-1727.2	61.9509	2700		18.6021	8639	8821.22	1824.67	62.0402	3950			19355.4	0.99797	19565.1	0.99961	19565	0.99911
	18.6284	8069	18.6284	8944		18.6284	8069	8499.12	-1929.86	62.1951	2700		18.6284	8944	8810.88	2140.01	62.2829	3950			19359.3	0.99942	19569.1	1.00047	19568.9	0.99965
	18.6546	8391	18.6546	8666		18.6546	8391	8484.34	-1593.08	62.2096	2700		18.6546	8666	8799.95	1872.93	62.2552	3950			19363.2	1.00017	19573.2	1.00135	19572.8	1.0003
	18.6809	8108	18.6809	8609		18.6809	8108	8468.1	-1859.84	62.5178	2700		18.6809	8609	8788.41	1827.48	62.4538	3950			19367.1	1.00047	19576.7	1.00093	19576.6	1.00067
	18.7072	8100	18.7072	8367		18.7072	8100	8450.5	-1850.24	62.3802	2700		18.7072	8367	8776.23	1597.65	62.6611	3950			19371.1	1.0008	19580.7	1.00163	19580.7	1.00119
	18.7334	7951	18.7334	8401		18.7334	7951	8431.72	-1980.47	62.3441	2700		18.7334	8401	8763.41	1644.48	62.5118	3950			19375.1	1.00151	19585	1.00187	19584.6	1.00132
	18.7597	8110	18.7597	8644		18.7597	8110	8412.07	-1801.81	62.4781	2700		18.7597	8644	8749.93	1900.95	62.3591	3950			19379.1	1.0028	19588.6	1.00146	19588.6	1.00174
	18.7859	8192	18.7859	8266		18.7859	8192	8391.72	-1699.46	62.3657	2700		18.7859	8266	8735.82	1537.07	62.426	3950			19383.3	1.00448	19592.7	1.00165	19592.7	1.00128
	18.8122	8109	18.8122	8294		18.8122	8109	8371.06	-1761.81	62.8621	2700		18.8122	8294	8721.09	1579.79	62.8332	3950			19387.2	1.00601	19596.6	1.00146	19596.5	1.00159
	18.8385	7969	18.8385	8313		18.8385	7969	8350.34	-1881.08	62.6895	2700		18.8385	8313	8705.79	1614.1	62.6835	3950			19391.3	1.00688	19600.6	1.00085	19600	1.00085
	18.8647	8046	18.8647	8371		18.8647	8046	8329.84	-1783.58	62.5152	2700		18.8647	8371	8689.94	1687.94	62.5302	3950			19395.4	1.00671	19604.3	1.00045	19604.7	1.00082
	18.891	7877	18.891	8339		18.891	7877	8309.77	-1932.51	62.6496	2700		18.891	8339	8673.62	1672.26	63.0162	3950			19399.5	1.00613	19608.7	0.99983	19608.5	1.00023
	18.9172	7844	18.9172	8051		18.9172	7844	8290.25	-1945.99	63.035	2700		18.9172	8051	8656.88	1401.01	62.7401	3950			19403.6	1.00534	19612.8	0.99934	19612.6	0.99985
	18.9435	7844	18.9435	8126		18.9435	7844	8271.34	-1927.09	62.742	2700		18.9435	8126	8639.77	1493.12	62.9301	3950			19407.7	1.00402	19616.7	0.999	19616.8	0.99916
	18.9698	7729	18.9698	8019		18.9698	7729	8253.07	-2023.81	62.7907	2700		18.9698	8019	8622.35	1403.54	62.9596	3950			19411.9	1.0021	19620.9	0.99829	19620.3	0.99851
	18.996	7747	18.996	7961		18.996	7747	8235.38	-1988.12	62.9121	2700		18.996	7961	8604.67	1363.22	63.1896	3950			19416.1	1.00022	19624.8	0.99762	19624.8	0.99844
	19.0223	7777	19.0223	8085		19.0223	7777	8218.2	-1940.95	62.9144	2700		19.0223	8085	8586.78	1505.11	62.9126	3950			19420.3	0.999	19629	0.99743	19628.8	0.99775
	19.0485	7830	19.0485	7791		19.0485	7830	8201.46	-1871.21	62.9633	2700		19.0485	7791	8568.69	1229.19	63.1032	3950			19424.5	0.9985	19632.9	0.9969	19632.8	0.99751
	19.0748	7644	19.0748	8004		19.0748	7644	8185.07	-2040.82	63.133	2700		19.0748	8004	8550.45	1460.44	63.332	3950			19428.9	0.99844	19637.1	0.99675	19637.1	0.99759
	19.1011	7707	19.1011	8046		19.1011	7707	8168.94	-1961.69	63.336	2700		19.1011	8046	8532.05	1520.84	63.1328	3950			19433.1	0.99867	19641.2	0.99659	19641.2	0.99724
	19.1273	7640	19.1273	8040		19.1273	7640	8153.01	-2012.76	63.0851	2700		19.1273	8040	8513.5	1533.38	63.5065	3950			19437.5	0.99903	19645.2	0.99643	19645.2	0.99767
	19.1536	7644	19.1536	7958		19.1536	7644	8137.2	-1992.95	63.3068	2700		19.1536	7958	8494.82	1470.07	63.5509	3950			19441.8	0.99929	19649.3	0.99657	19649.2	0.99754
	19.1798	7634	19.1798	7903		19.1798	7634	8121.58	-1987.33	63.5104	2700		19.1798	7903	8475.98	1433.91	63.7261	3950			19446	0.99945	19653.3	0.99639	19653.3	0.9978
	19.2061	7755	19.2061	7882		19.2061	7755	8106.01	-1850.75	63.4547	2700		19.2061	7882	8456.98	1431.91	63.5611	3950			19450.3	0.99944	19657.8	0.99748	19657.7	0.99824
	19.2324	7818	19.2324	7995		19.2324	7818	8090.51	-1772.25	63.5875	2700		19.2324	7995	8437.81	1564.08	63.597	3950			19454.8	0.99943	19661.6	0.99705	19661.3	0.99884
	19.2586	7750	19.2586	7720		19.2586	7750	8075.05	-1824.79	63.6296	2700		19.2586	7720	8418.46	1308.43	63.7363	3950			19459.1	0.99949	19665.6	0.99692	19665.4	0.99908
	19.2849	7630	19.2849	7859		19.2849	7630	8059.65	-1929.4	63.7628	2700		19.2849	7859	8398.93	1466.96	63.7723	3950			19463.6	0.99972	19669.8	0.99783	19669.6	0.9992
	19.3111	7462	19.3111	7916		19.3111	7462	8044.35	-2082.09	63.9335	2700		19.3111	7916	8379.2	1543.69	63.946	3950			19468	1.00024	19674.1	0.99764	19673.9	0.99926
	19.3374	7503	19.3374	7866		19.3374	7503	8029.18	-2025.93	64.1099	2700		19.3374	7866	8359.31	1513.58	64.2902	3950			19472.5	1.00088	19677.9	0.99778	19677.9	0.99931
	19.3637	7379	19.3637	7711		19.3637	7379	8014.2	-2134.95	64.1308	2700		19.3637	7711	8339.27	1378.62	64.1008	3950			19477	1.00129	19681.9	0.9974	19681.5	0.99933
	19.3899	7478	19.3899	7687		19.3899	7478	7999.47	-2021.22	63.9886	2700		19.3899	7687	8319.09	1374.8	64.1226	3950			19481.5	1.00137	19686	0.99758	19685.7	0.99892
	19.4162	7618	19.4162	7815		19.4162	7618	7985.09	-1866.83	64.3079	2700		19.4162	7815	8298.89	1523	64.1428	3950			19486	1.0015	19689.6	0.99731	19690	0.99905
	19.4424	7729	19.4424	7659		19.4424	7729	7971.13	-1741.88	64.164	2700		19.4424	7659	8278.5	1387.39	64.4679	3950			19490.5	1.00197	19693.8	0.99667	19693.8	0.99894
	19.4687	7602	19.4687	7786		19.4687	7602	7957.73	-1855.47	64.1653	2700		19.4687	7786	8258.09	1534.8	64.2779	3950			19494.9	1.00265	19697.8	0.99612	19697.8	0.99881
	19.495	7564	19.495	7718		19.495	7564	7945.01	-1880.75	64.3552	2700		19.495	7718	8237.6	1487.28	64.3201	3950			19499.5	1.00356	19701.8	0.99585	19701.6	0.99838
	19.5212	7558	19.5212	7592		19.5212	7558	7933.11	-1874.86	64.4219	2700		19.5212	7592	8217.14	1381.75	64.4013	3950			19504.1	1.00461	19705.8	0.99533	19705.4	0.99781
	19.5475	7666	19.5475	7848		19.5475	7666	7922.19	-1755.94	64.3412	2700		19.5475	7848	8196.75	1658.14	64.4695	3950			19508.8	1.00556	19709.6	0.99548	19709.8	0.99766
	19.5737	7672	19.5737	7771		19.5737	7672	7912.39	-1740.14	64.5277	2700		19.5737	7771	8176.51	1601.38	64.6821	3950			19513.4	1.00591	19713.6	0.99491	19713.6	0.99762
	19.6	7781	19.6	7747		19.6	7781	7903.84	-1622.59	64.5332	2700		19.6	7747	8156.47	1597.42	64.5152	3950			19518.1	1.00536	19717.5	0.99448	19717.4	0.99747
	19.6263	7703	19.6263	7539		19.6263	7703	7896.62	-1693.37	64.3948	2700		19.6263	7539	8136.7	1409.19	64.5794	3950			19522.8	1.0042	19721.3	0.99399	19721	0.99737
	19.6525	7806	19.6525	7796		19.6525	7806	7890.77	-1584.51	64.6001	2700		19.6525	7796	8117.26	1685.63	64.4073	3950			19527.4	1.00255
	19.6788	7647	19.6788	7717		19.6788	7647	7886.22	-1738.97	64.4281	2700		19.6788	7717	8098.2	1625.69	64.6479	3950			19532.2	1.00091
	19.705	7820	19.705	7803		19.705	7820	7882.84	-1562.58	64.7062	2700		19.705	7803	8079.56	1730.32	64.8612	3950			19536.8	0.99953
	19.7313	7747	19.7313	7673		19.7313	7747	7880.34	-1633.08	64.5728	2700		19.7313	7673	8061.36	1618.52	64.6937	3950			19541.5	0.99878
	19.7576	7640	19.7576	7634		19.7576	7640	7878.32	-1738.07	64.6063	2700		19.7576	7634	8043.6	1597.29	64.5854	3950			19546.4	0.99842
	19.7838	7431	19.7838	7695		19.7838	7431	7876.27	-1945.02	64.9179	2700		19.7838	7695	8026.23	1675.66	64.9047	3950			19551.2	0.9981
	19.8101	7640	19.8101	7577		19.8101	7640	7873.57	-1733.32	65.0978	2700		19.8101	7577	8009.2	1574.69	65.0846	3950			19555.9	0.99774
	19.8363	7682	19.8363	7684		19.8363	7682	7869.55	-1687.3	65.2946	2700		19.8363	7684	7992.4	1698.49	65.3062	3950			19560.8	0.99747
	19.8626	7435	19.8626	7617		19.8626	7435	7863.54	-1928.29	65.3343	2700		19.8626	7617	7975.71	1648.18	65.5723	3950			19565.6	0.99748
	19.8889	7660	19.8889	7607		19.8889	7660	7854.92	-1694.67	65.4121	2700		19.8889	7607	7958.97	1654.92	65.4611	3950			19570.5	0.99791
	19.9151	7536	19.9151	7698		19.9151	7536	7843.21	-1806.96	65.4758	2700		19.9151	7698	7942.01	1762.88	65.4874	3950			19575.5	0.99852
	19.9414	7731	19.9414	7721		19.9414	7731	7828.11	-1596.86	65.5157	2700		19.9414	7721	7924.65	1803.24	65.7545	3950			19580.4	0.99905
	19.9676	7662	19.9676	7704		19.9676	7662	7809.55	-1647.3	65.5272	2700		19.9676	7704	7906.71	1804.18	65.5577	3950			19585.2	0.99945
	19.9939	7623	19.9939	7990		19.9939	7623	7787.72	-1664.46	65.5937	2700		19.9939	7990	7888.01	2108.88	65.6429	3950			19590.1	0.99966
	20.0202	7542	20.0202	7691		20.0202	7542	7763.02	-1720.76	65.7092	2700		20.0202	7691	7868.43	1829.46	65.7398	3950			19595.2	0.99987
	20.0464	7544	20.0464	7712		20.0464	7544	7736.06	-1691.8	66.1688	2700		20.0464	7712	7847.85	1871.04	66.2549	3950			19600.1	1.00001
	20.0727	7372	20.0727	7648		20.0727	7372	7707.56	-1835.3	66.1313	2700		20.0727	7648	7826.21	1828.68	66.0882	3950			19605.1	1.00023
	20.0989	7522	20.0989	7774		20.0989	7522	7678.3	-1656.05	66.353	2700		20.0989	7774	7803.49	1977.4	66.4394	3950			19610.2	1.00053
	20.1252	7582	20.1252	7683		20.1252	7582	7649.02	-1566.77	66.3154	2700		20.1252	7683	7779.73	1910.16	66.2722	3950			19615.2	1.00072
	20.1515	7565	20.1515	7598		20.1515	7565	7620.38	-1555.12	66.6387	2700		20.1515	7598	7755	1849.88	66.7305	3950			19620.3	1.00084
	20.1777	7422	20.1777	7581		20.1777	7422	7592.88	-1670.63	66.587	2700		20.1777	7581	7729.43	1858.45	66.7323	3950			19625.4	1.00073
	20.204	7669	20.204	7839		20.204	7669	7566.9	-1397.64	66.8246	2700		20.204	7839	7703.17	2142.71	66.9168	3950			19630.6	1.00022
	20.2302	7494	20.2302	7463		20.2302	7494	7542.63	-1548.37	66.8254	2700		20.2302	7463	7676.42	1793.47	66.9185	3950			19635.7	0.9995
	20.2565	7554	20.2565	7554		20.2565	7554	7520.13	-1465.87	66.7727	2700		20.2565	7554	7649.38	1911.51	67.0918	3950			19640.8	0.99873
	20.2828	7491	20.2828	7697		20.2828	7491	7499.34	-1508.09	67.012	2700		20.2828	7697	7622.26	2081.63	67.0605	3950			19646	0.99785
	20.309	7383	20.309	7748		20.309	7383	7480.13	-1596.88	67.007	2700		20.309	7748	7595.27	2159.61	67.2793	3950			19651.2	0.99689
	20.3353	7451	20.3353	7709		20.3353	7451	7462.31	-1511.05	67.3017	2700		20.3353	7709	7568.6	2147.28	67.2453	3950			19656.4	0.99604
	20.3615	7485	20.3615	7386		20.3615	7485	7445.67	-1460.41	67.1942	2700		20.3615	7386	7542.43	1850.46	67.2458	3950			19661.5	0.99539
	20.3878	7607	20.3878	7405		20.3878	7607	7429.99	-1322.74	67.1973	2700		20.3878	7405	7516.88	1895.01	67.2479	3950			19666.9	0.99487
	20.4141	7380	20.4141	7486		20.4141	7380	7415.11	-1534.85	67.2758	2700		20.4141	7486	7492.06	2000.82	67.5409	3950			19672.1	0.99431
	20.4403	7524	20.4403	7822		20.4403	7524	7400.86	-1376.61	67.2823	2700		20.4403	7822	7468.05	2360.83	67.5461	3950			19677.5	0.99369
	20.4666	7392	20.4666	7690		20.4666	7392	7387.12	-1494.87	67.4899	2700		20.4666	7690	7444.89	2252	67.4334	3950			19682.7	0.99332
	20.4928	7549	20.4928	7686		20.4928	7549	7373.81	-1324.55	67.3851	2700		20.4928	7686	7422.6	2270.29	67.4339	3950			19688.1	0.99319
	20.5191	7633	20.5191	7464		20.5191	7633	7360.85	-1227.6	67.464	2700		20.5191	7464	7401.17	2069.71	67.73	3950			19693.3	0.9933
	20.5454	7671	20.5454	7474		20.5454	7671	7348.21	-1176.95	67.4705	2700		20.5454	7474	7380.59	2100.3	67.7353	3950			19698.8	0.9936
	20.5716	7623	20.5716	7537		20.5716	7623	7335.85	-1212.59	67.7103	2700		20.5716	7537	7360.82	2183.07	67.6675	3950			19704.1	0.99393
	20.5979	7653	20.5979	7669		20.5979	7653	7323.77	-1170.52	67.5877	2700		20.5979	7669	7341.83	2334.06	67.9015	3950			19709.7	0.99419
	20.6241	7535	20.6241	7320		20.6241	7535	7311.97	-1276.71	67.6402	2700		20.6241	7320	7323.58	2003.31	67.8093	3950			19715	0.99422
	20.6504	7502	20.6504	7579		20.6504	7502	7300.44	-1298.19	67.9	2700		20.6504	7579	7306.03	2279.85	67.8338	3950			19720.5	0.9941
	20.6767	7502	20.6767	7523		20.6767	7502	7289.2	-1286.95	67.777	2700		20.6767	7523	7289.16	2240.73	67.8571	3950			19726	0.99391
	20.7029	7533	20.7029	7597		20.7029	7533	7278.26	-1245	67.7997	2700		20.7029	7597	7272.94	2330.95	68.0919	3950			19731.5	0.9937
	20.7292	7486	20.7292	7428		20.7292	7486	7267.62	-1281.36	67.9516	2700		20.7292	7428	7257.34	2177.55	67.9994	3950			19737.1	0.99352
	20.7554	7590	20.7554	7554		20.7554	7590	7257.3	-1167.04	67.8296	2700		20.7554	7554	7242.34	2318.54	68.2	3950			19742.4	0.9933
	20.7817	7441	20.7817	7547		20.7817	7441	7247.31	-1306.06	68.0126	2700		20.7817	7547	7227.91	2325.97	68.024	3950			19747.9	0.99284
	20.808	7381	20.808	7676		20.808	7381	7237.68	-1356.42	67.9897	2700		20.808	7676	7214.18	2468.71	68.2815	3950			19753.5	0.99215
	20.8342	7526	20.8342	7560		20.8342	7526	7228.31	-1202.05	67.9908	2700		20.8342	7560	7201	2365.89	68.0863	3950			19759.2	0.99146
	20.8605	7602	20.8605	7342		20.8605	7602	7219.42	-1117.16	68.1422	2700		20.8605	7342	7188.44	2160.44	68.3915	3950
	20.8867	7442	20.8867	7531		20.8867	7442	7210.88	-1268.62	68.2035	2700		20.8867	7531	7176.48	2361.41	68.1915	3950
	20.913	7477	20.913	7532		20.913	7477	7202.79	-1225.54	68.4394	2700		20.913	7532	7165.11	2373.77	68.4733	3950
	20.9393	7340	20.9393	7591		20.9393	7340	7195.13	-1354.88	68.1315	2700		20.9393	7591	7154.37	2443.52	68.2774	3950
	20.9655	7372	20.9655	7593		20.9655	7372	7187.91	-1315.66	68.2909	2700		20.9655	7593	7144.25	2455.64	68.4794	3950
	20.9918	7549	20.9918	7517		20.9918	7549	7181.15	-1131.9	68.1816	2700		20.9918	7517	7134.78	2389.11	68.2846	3950
	21.018	7640	21.018	7519		21.018	7640	7174.86	-1034.61	68.258	2700		21.018	7519	7125.97	2399.91	68.5265	3950
	21.0443	7358	21.0443	7605		21.0443	7358	7169.07	-1310.81	68.2751	2700		21.0443	7605	7117.85	2494.04	68.3512	3950
	21.0706	7338	21.0706	7540		21.0706	7338	7163.78	-1325.53	68.6318	2700		21.0706	7540	7110.4	2436.48	68.383	3950
	21.0968	7320	21.0968	7754		21.0968	7320	7159.02	-1338.76	68.3225	2700		21.0968	7754	7103.67	2657.22	68.645	3950
	21.1231	7490	21.1231	7356		21.1231	7490	7154.8	-1164.54	68.3228	2700		21.1231	7356	7097.66	2265.23	68.6719	3950
	21.1493	7466	21.1493	7421		21.1493	7466	7151.14	-1184.88	68.4827	2700		21.1493	7421	7092.37	2335.51	68.4764	3950
	21.1756	7655	21.1756	7618		21.1756	7655	7148.05	-992.795	68.4497	2700		21.1756	7618	7087.84	2537.05	68.3053	3950
	21.2019	7623	21.2019	7397		21.2019	7623	7145.56	-1022.3	68.4669	2700		21.2019	7397	7084.06	2319.83	68.7192	3950
	21.2281	7498	21.2281	7383		21.2281	7498	7143.68	-1145.42	68.3515	2700		21.2281	7383	7081.05	2308.83	68.5433	3950
	21.2544	7614	21.2544	7593		21.2544	7614	7142.43	-1028.17	68.5144	2700		21.2544	7593	7078.83	2521.06	68.8381	3950
	21.2806	7416	21.2806	7361		21.2806	7416	7141.82	-1225.57	68.5436	2700		21.2806	7361	7077.4	2290.48	68.4972	3950
	21.3069	7673	21.3069	7570		21.3069	7673	7141.88	-968.625	69.3184	2700		21.3069	7570	7076.78	2500.11	69.4499	3950
	21.3332	7435	21.3332	7360		21.3332	7435	7142.62	-1207.36	69.5139	2700		21.3332	7360	7076.98	2289.91	69.3728	3950
	21.3594	7575	21.3594	7597		21.3594	7575	7144.05	-1068.8	69.3675	2700		21.3594	7597	7078	2525.89	69.6376	3950
	21.3857	7595	21.3857	7500		21.3857	7595	7146.21	-1050.95	69.4292	2700		21.3857	7500	7079.87	2427.02	69.6459	3950
	21.4119	7516	21.4119	7579		21.4119	7516	7149.09	-1132.83	69.5251	2700		21.4119	7579	7082.58	2503.31	69.5686	3950
	21.4382	7427	21.4382	7469		21.4382	7427	7152.72	-1225.46	69.5632	2700		21.4382	7469	7086.15	2389.74	69.6134	3950
	21.4645	7603	21.4645	7338		21.4645	7603	7157.11	-1053.86	69.6252	2700		21.4645	7338	7090.58	2254.31	69.8344	3950
	21.4907	7689	21.4907	7368		21.4907	7689	7162.29	-973.033	69.7214	2700		21.4907	7368	7095.89	2279	69.8101	3950
	21.517	7515	21.517	7575		21.517	7515	7168.26	-1153.01	69.8602	2700		21.517	7575	7102.08	2479.8	69.8949	3950
	21.5432	7536	21.5432	7727		21.5432	7536	7175.05	-1138.79	69.9433	2700		21.5432	7727	7109.17	2624.72	69.9656	3950
	21.5695	7539	21.5695	7630		21.5695	7539	7182.66	-1143.41	70.1723	2700		21.5695	7630	7117.15	2519.74	70.0926	3950
	21.5958	7427	21.5958	7680		21.5958	7427	7191.12	-1263.87	70.0577	2700		21.5958	7680	7126.03	2560.86
	21.622	7503	21.622	7391		21.622	7503	7200.44	-1197.19	70.2191	2700		21.622	7391	7135.83	2262.06
	21.6483	7556	21.6483	7618		21.6483	7556	7211.51	-1155.26	70.1411	2700		21.6483	7618	7146.54	2478.35
	21.6745	7540	21.6745	7722		21.6745	7540	7222.62	-1182.37	70.3709	2700		21.6745	7722	7158.16	2570.72
	21.7008	7505	21.7008	7497		21.7008	7505	7234.61	-1229.35	70.2351	2700		21.7008	7497	7170.72	2333.17
	21.7271	7459	21.7271	7366		21.7271	7459	7247.47	-1288.22	70.418	2700		21.7271	7366	7184.2	2188.69
	21.7533	7574	21.7533	7443		21.7533	7574	7261.2	-1186.95	70.5473	2700		21.7533	7443	7198.61	2251.28
	21.7796	7655	21.7796	7503		21.7796	7655	7275.77	-1120.52	70.434	2700		21.7796	7503	7213.97	2295.92
	21.8058	7486	21.8058	7493		21.8058	7486	7291.14	-1304.88	70.7474	2700		21.8058	7493	7230.25	2269.64
	21.8321	7497	21.8321	7450		21.8321	7497	7307.24	-1309.99	70.6259	2700		21.8321	7450	7247.48	2209.41
	21.8584	7516	21.8584	7732		21.8584	7516	7324.15	-1307.89	70.8043	2700		21.8584	7732	7265.63	2473.25
	21.8846	7351	21.8846	7709		21.8846	7351	7341.18	-1489.92	70.8263	2700		21.8846	7709	7284.73	2431.16
	21.9109	7614	21.9109	7357		21.9109	7614	7358.46	-1244.21	71.0054	2700		21.9109	7357	7304.76	2059.13
	21.9371	7471	21.9371	7678		21.9371	7471	7375.76	-1404.5	70.8869	2700		21.9371	7678	7325.73	2359.16
	21.9634	7671	21.9634	7582		21.9634	7671	7392.81	-1221.55	70.9404	2700		21.9634	7582	7347.63	2241.26
	21.9897	7404	21.9897	7413		21.9897	7404	7409.29	-1505.04	71.0882	2700		21.9897	7413	7370.46	2049.43
	22.0159	7500	22.0159	7660		22.0159	7500	7424.91	-1424.65	71.1419	2700		22.0159	7660	7394.21	2272.67
	22.0422	7558	22.0422	7482		22.0422	7558	7439.33	-1381.08	70.8621	2700		22.0422	7482	7418.89	2070
	22.0684	7684	22.0684	7603		22.0684	7684	7452.31	-1268.05	71.0633	2700		22.0684	7603	7444.48	2165.4
	22.0947	7491	22.0947	7675		22.0947	7491	7463.68	-1472.42				22.0947	7675	7470.99	2210.9
	22.121	7459	22.121	7548		22.121	7459	7473.42	-1514.16				22.121	7548	7498.4	2056.49
	22.1472	7521	22.1472	7564		22.1472	7521	7481.73	-1460.48				22.1472	7564	7526.71	2044.18
	22.1735	7437	22.1735	7628		22.1735	7437	7489.08	-1551.82				22.1735	7628	7555.91	2078.97
	22.1997	7716	22.1997	7578		22.1997	7716	7496.19	-1279.94				22.1997	7578	7586	1998.89
	22.226	7627	22.226	7651		22.226	7627	7504.09	-1376.84				22.226	7651	7616.97	2040.92
	22.2523	7611	22.2523	7765		22.2523	7611	7514.03	-1402.78				22.2523	7765	7648.81	2123.08
	22.2785	7701	22.2785	7505		22.2785	7701	7527.4	-1326.14				22.2785	7505	7681.52	1830.37
	22.3048	7495	22.3048	7690		22.3048	7495	7545.56	-1550.31				22.3048	7690	7715.09	1981.8
	22.331	7666	22.331	7659		22.331	7666	7569.75	-1403.49				22.331	7659	7749.51	1916.38
	22.3573	7718	22.3573	7579		22.3573	7718	7600.89	-1382.63				22.3573	7579	7784.79	1801.1
	22.3836	7652	22.3836	7671		22.3836	7652	7639.48	-1487.22				22.3836	7671	7820.91	1856.98
	22.4098	7573	22.4098	7563		22.4098	7573	7685.58	-1612.32				22.4098	7563	7857.86	1712.03
	22.4361	7527	22.4361	7601		22.4361	7527	7738.78	-1711.52				22.4361	7601	7895.64	1712.25
	22.4623	7816	22.4623	7724		22.4623	7816	7798.25	-1482				22.4623	7724	7934.24	1796.65
	22.4886	7833	22.4886	7712		22.4886	7833	7862.84	-1529.58				22.4886	7712	7973.64	1745.25
	22.5149	7792	22.5149	7693		22.5149	7792	7931.12	-1638.86				22.5149	7693	8013.82	1686.06
	22.5411	7793	22.5411	7973		22.5411	7793	8001.61	-1708.35				22.5411	7973	8054.79	1925.1
	22.5674	7896	22.5674	7835		22.5674	7896	8072.86	-1676.61				22.5674	7835	8096.52	1745.37
	22.5936	7832	22.5936	7565		22.5936	7832	8143.64	-1811.39				22.5936	7565	8138.99	1432.9
	22.6199	7935	22.6199	7751		22.6199	7935	8213.03	-1777.77				22.6199	7751	8182.18	1575.71
	22.6462	7858	22.6462	7865		22.6462	7858	8280.43	-1922.17				22.6462	7865	8226.08	1645.81
	22.6724	7951	22.6724	7727		22.6724	7951	8345.6	-1894.34				22.6724	7727	8270.66	1463.22
	22.6987	8056	22.6987	7826		22.6987	8056	8408.58	-1852.32				22.6987	7826	8315.93	1516.95
	22.7249	8008	22.7249	7885		22.7249	8008	8469.63	-1961.38				22.7249	7885	8361.83	1530.06
	22.7512	7965	22.7512	7737		22.7512	7965	8529.12	-2063.86				22.7512	7737	8408.34	1335.55
	22.7775	7872	22.7775	7803		22.7775	7872	8587.48	-2215.22				22.7775	7803	8455.43	1354.46
	22.8037	8021	22.8037	8155		22.8037	8021	8645.15	-2123.89				22.8037	8155	8503.09	1658.8
	22.83	7892	22.83	8075		22.83	7892	8702.5	-2310.24				22.83	8075	8551.29	1530.6
	22.8562	8156	22.8562	8133		22.8562	8156	8759.85	-2103.6				22.8562	8133	8600.01	1539.87
	22.8825	8183	22.8825	7992		22.8825	8183	8816.54	-2133.28				22.8825	7992	8649.24	1349.65
	22.9088	8101	22.9088	7993		22.9088	8101	8874.44	-2273.18				22.9088	7993	8698.93	1300.95
	22.935	8236	22.935	8126		22.935	8236	8932.54	-2196.28				22.935	8126	8749.08	1383.8
	22.9613	8389	22.9613	8165		22.9613	8389	8991.68	-2102.42				22.9613	8165	8799.66	1372.23
	22.9875	8449	22.9875	8175		22.9875	8449	9051.56	-2102.31				22.9875	8175	8850.63	1331.25
	23.0138	8215	23.0138	8288		23.0138	8215	9112.17	-2396.91				23.0138	8288	8901.99	1392.9
	23.0401	8406	23.0401	8445		23.0401	8406	9173.47	-2267.21				23.0401	8445	8953.7	1498.19
	23.0663	8489	23.0663	8607		23.0663	8489	9235.43	-2246.18				23.0663	8607	9005.73	1608.16
	23.0926	8556	23.0926	8475		23.0926	8556	9298.06	-2241.8				23.0926	8475	9058.07	1423.82
	23.1188	8658	23.1188	8651		23.1188	8658	9361.32	-2203.07				23.1188	8651	9110.69	1547.2
	23.1451	8664	23.1451	8548		23.1451	8664	9425.2	-2260.94				23.1451	8548	9137.26	1417.62
	23.1714	8662	23.1714	8714		23.1714	8662	9489.68	-2327.42				23.1714	8714	9192.56	1528.33
	23.1976	9081	23.1976	8641		23.1976	9081	9547.37	-1966.11				23.1976	8641	9249.43	1398.46
	23.2239	9064	23.2239	8798		23.2239	9064	9632.01	-2067.76				23.2239	8798	9298.02	1506.87
	23.2501	9188	23.2501	8896		23.2501	9188	9722.27	-2034.01				23.2501	8896	9364.71	1538.18
	23.2764	9350	23.2764	8811		23.2764	9350	9842.06	-1991.8				23.2764	8811	9439.03	1378.86
	23.3027	9518	23.3027	9223		23.3027	9518	9987.4	-1969.14				23.3027	9223	9522.7	1707.19
	23.3289	9782	23.3289	9272		23.3289	9782	10166.4	-1884.12				23.3289	9272	9618.51	1660.37
	23.3552	9970	23.3552	9404		23.3552	9970	10388.3	-1918.08				23.3552	9404	9729.75	1681.14
	23.3814	10158	23.3814	9608		23.3814	10158	10663.5	-2005.23				23.3814	9608	9860.1	1754.78
	23.4077	10543	23.4077	9687		23.4077	10543	11002.2	-1958.97				23.4077	9687	10013.6	1680.29
	23.434	10913	23.434	9746		23.434	10913	11414.1	-2000.81				23.434	9746	10194.4	1558.49
	23.4602	11270	23.4602	10127		23.4602	11270	11906.2	-2135.95				23.4602	10127	10406.6	1727.33
	23.4865	12026	23.4865	10468		23.4865	12026	12481.8	-1955.59				23.4865	10468	10653.7	1821.21
	23.5127	12358	23.5127	10636		23.5127	12358	13138.3	-2280.04				23.5127	10636	10938.5	1704.39
	23.539	13308	23.539	10824		23.539	13308	13865.4	-2057.14				23.539	10824	11262.5	1568.38
	23.5653	14501	23.5653	11138		23.5653	14501	14644	-1642.72				23.5653	11138	11625.4	1519.5
	23.5915	15395	23.5915	11378		23.5915	15395	15446.1	-1550.81				23.5915	11378	12024.7	1360.14
	23.6178	16566	23.6178	11760		23.6178	16566	16235.7	-1169.4				23.6178	11760	12455.8	1311.12
	23.644	17669	23.644	12199		23.644	17669	16971.2	-801.957				23.644	12199	12911	1294.85
	23.6703	18549	23.6703	12809		23.6703	18549	17609.6	-560.305				23.6703	12809	13380.6	1435.25
	23.6966	19537	23.6966	13085		23.6966	19537	18110.7	-73.3968				23.6966	13085	13852.5	1239.39
	23.7228	19859	23.7228	13608		23.7228	19859	18442.3	-83.0414				23.7228	13608	14312.9	1301.95
	23.7491	19543	23.7491	14165		23.7491	19543	18583.9	-540.663				23.7491	14165	14747.5	1424.42
	23.7753	19230	23.7753	14572		23.7753	19230	18528.7	-798.436				23.7753	14572	15141.8	1437.11
	23.8016	18629	23.8016	15375		23.8016	18629	18283.8	-1154.56				23.8016	15375	15490	1891.84
	23.8279	17754	23.8279	15588		23.8279	17754	17871.7	-1617.41				23.8279	15588	15765.2	1829.64
	23.8541	16788	23.8541	15978		23.8541	16788	17314.2	-2025.98				23.8541	15978	15970.3	2014.61
	23.8804	16564	23.8804	16597		23.8804	16564	16658.3	-1594.06				23.8804	16597	16091	2512.84
	23.9066	15646	23.9066	16267		23.9066	15646	15941	-1794.78				23.9066	16267	16128.2	2145.68
	23.9329	14842	23.9329	16597		23.9329	14842	15207.7	-1865.43				23.9329	16597	16081.2	2522.67
	23.9592	14271	23.9592	16789		23.9592	14271	14494.6	-1723.38				23.9592	16789	15952.4	2843.49
	23.9854	13926	23.9854	16476		23.9854	13926	13829.2	-1402.9				23.9854	16476	15747	2735.92
	24.0117	13314	24.0117	16159		24.0117	13314	13227.6	-1413.36				24.0117	16159	15472.9	2692.99
	24.0379	12621	24.0379	16101		24.0379	12621	12695.6	-1574.31				24.0379	16101	15140.6	2967.32
	24.0642	12156	24.0642	15432		24.0642	12156	12229.4	-1573.14				24.0642	15432	14762.1	2676.75
	24.0905	11630	24.0905	15058		24.0905	11630	11819	-1688.72				24.0905	15058	14350.7	2714.22
	24.1167	11618	24.1167	14598		24.1167	11618	11451.1	-1332.8				24.1167	14598	13919.3	2685.56
	24.143	11031	24.143	14153		24.143	11031	11112.1	-1580.86				24.143	14153	13480.5	2679.36
	24.1692	10787	24.1692	13578		24.1692	10787	10791.3	-1504.01				24.1692	13578	13045.2	2539.66
	24.1955	10513	24.1955	13366		24.1955	10513	10482.2	-1468.92				24.1955	13366	12622.7	2750.22
	24.2218	10163	24.2218	12745		24.2218	10163	10184.1	-1520.86				24.2218	12745	12220.2	2531.65
	24.248	10197	24.248	12362		24.248	10197	9902.12	-1204.86				24.248	12362	11843.5	2525.38
	24.2743	10289	24.2743	12349		24.2743	10289	9646.12	-856.866				24.2743	12349	11496.5	2859.4
	24.3005	10157	24.3005	11844		24.3005	10157	9429.39	-772.131				24.3005	11844	11182	2668.93
	24.3268	10059	24.3268	11558		24.3268	10059	9266.36	-707.1				24.3268	11558	10901.8	2663.09
	24.3531	9988	24.3531	11145		24.3531	9988	9170.21	-681.952				24.3531	11145	10657.1	2494.75
	24.3793	9881	24.3793	11105		24.3793	9881	9150.9	-769.648				24.3793	11105	10448.9	2662.98
	24.4056	9917	24.4056	10993		24.4056	9917	9213.46	-796.205				24.4056	10993	10277.5	2722.39
	24.4318	9800	24.4318	10641		24.4318	9800	9357.32	-1057.06				24.4318	10641	10143	2504.86
	24.4581	9800	24.4581	10661		24.4581	9800	9579.23	-1278.97				24.4581	10661	10045.2	2622.65
	24.4844	9783	24.4844	10462		24.4844	9783	9898.64	-1615.39				24.4844	10462	9983.46	2485.43
	24.5106	9657	24.5106	10560		24.5106	9657	10226.6	-2069.33				24.5106	10560	9956.56	2610.33
	24.5369	10005	24.5369	10278		24.5369	10005	10585.8	-2080.53				24.5369	10278	9962.97	2321.91
	24.5631	10233	24.5631	10130		24.5631	10233	10954.2	-2220.91				24.5631	10130	10000.7	2136.23
	24.5894	10034	24.5894	10197		24.5894	10034	11315.5	-2781.23				24.5894	10197	10093.3	2110.55
	24.6157	10188	24.6157	10293		24.6157	10188	11654.9	-2966.66				24.6157	10293	10186.7	2113.15
	24.6419	10244	24.6419	10173		24.6419	10244	11961.7	-3217.41				24.6419	10173	10314	1865.85
	24.6682	10376	24.6682	9928		24.6682	10376	12229.3	-3353.06				24.6682	9928	10434.5	1500.35
	24.6944	10584	24.6944	9982		24.6944	10584	12455.7	-3371.47				24.6944	9982	10578.9	1410.02
	24.7207	11094	24.7207	10110		24.7207	11094	12642.3	-3048.04				24.7207	10110	10725.1	1391.74
	24.747	11400	24.747	10229		24.747	11400	12793	-2892.74				24.747	10229	10880.4	1355.49
	24.7732	11733	24.7732	10452		24.7732	11733	12913.5	-2680.24				24.7732	10452	11035.1	1423.75
	24.7995	12022	24.7995	10464		24.7995	12022	13010.3	-2488.05				24.7995	10464	11186	1284.91
	24.8257	12683	24.8257	10678		24.8257	12683	13090.2	-1906.93				24.8257	10678	11330.4	1354.52
	24.852	13060	24.852	10684		24.852	13060	13159.9	-1599.6				24.852	10684	11466.8	1224.12
	24.8783	13574	24.8783	10864		24.8783	13574	13225.8	-1151.55				24.8783	10864	11594.7	1276.19
	24.9045	14074	24.9045	10729		24.9045	14074	13285.9	-711.609				24.9045	10729	11714.8	1021.04
	24.9308	14873	24.9308	11260		24.9308	14873	13362.2	11.0885				24.9308	11260	11828.9	1437.96
	24.957	15567	24.957	11168		24.957	15567	13451.6	615.623				24.957	11168	11939.8	1235.1
	24.9833	16350	24.9833	11424		24.9833	16350	13567.7	1282.58				24.9833	11424	12051.2	1379.69
	25.0096	17187	25.0096	11543		25.0096	17187	13715.2	1972.08				25.0096	11543	12167.8	1382.06
	25.0358	17968	25.0358	12144		25.0358	17968	13901.2	1567.04				25.0358	12144	12295	1855.84
	25.0621	19152	25.0621	12232		25.0621	19152	14132.6	1519.67				25.0621	12232	12438.8	1800.08
	25.0883	20137	25.0883	12712		25.0883	20137	14415.1	1222.19				25.0883	12712	12605.4	2113.46
	25.1146	20775	25.1146	12968		25.1146	20775	14752.4	1522.81				25.1146	12968	12801.3	2173.61
	25.1409	21392	25.1409	13404		25.1409	21392	15145.4	1746.9				25.1409	13404	13038.3	2372.58
	25.1671	21722	25.1671	14062		25.1671	21722	15590.3	1631.99				25.1671	14062	13309.8	2759.12
	25.1934	21868	25.1934	14251		25.1934	21868	16078.4	1289.87				25.1934	14251	13629.1	2628.82
	25.2196	21318	25.2196	15335		25.2196	21318	16595.4	1522.83				25.2196	15335	13985.4	3356.52
	25.2459	20721	25.2459	15959		25.2459	20721	17121.5	1599.72				25.2459	15959	14396.3	3569.6
	25.2722	20231	25.2722	16423		25.2722	20231	17632.1	1099.13				25.2722	16423	14850.1	3579.77
	25.2984	19169	25.2984	17373		25.2984	19169	18099.5	-430.252				25.2984	17373	15348.3	4031.6
	25.3247	18453	25.3247	17991		25.3247	18453	18495.1	-1541.86				25.3247	17991	15879.7	4118.16
	25.3509	18227	25.3509	19175		25.3509	18227	18785.2	-2057.97				25.3509	19175	16432.9	4748.95
	25.3772	17865	25.3772	19357		25.3772	17865	18973.5	-2608.2				25.3772	19357	16993.4	4370.44
	25.4035	17406	25.4035	19440		25.4035	17406	19016.1	-3109.83				25.4035	19440	17544.3	3902.63
	25.4297	16822	25.4297	19790		25.4297	16822	18915.5	-3593.24				25.4297	19790	18066.6	3730.29
	25.456	16898	25.456	19975		25.456	16898	18689.9	-3291.61				25.456	19975	18509.6	3472.33
	25.4822	16652	25.4822	19771		25.4822	16652	18339.3	-3187.06				25.4822	19771	18919.9	2858.01
	25.5085	16191	25.5085	19488		25.5085	16191	17892.5	-3201.29				25.5085	19488	19247.9	2247.03
	25.5348	15920	25.5348	19624		25.5348	15920	17378.1	-2957.82				25.5348	19624	19483.1	2147.82
	25.561	15679	25.561	19129		25.561	15679	16826.8	-2647.51				25.561	19129	19607.3	1528.61
	25.5873	15473	25.5873	18948		25.5873	15473	16268.7	-2295.46				25.5873	18948	19619.2	1335.64
	25.6135	15426	25.6135	18688		25.6135	15426	15730.7	-1804.43				25.6135	18688	19527.2	1167.64
	25.6398	15259	25.6398	18559		25.6398	15259	15234.2	-1474.93				25.6398	18559	19317	1248.93
	25.6661	15047	25.6661	18212		25.6661	15047	14794.5	-1247.21				25.6661	18212	19008	1210.84
	25.6923	15225	25.6923	18215		25.6923	15225	14420.3	-695.05				25.6923	18215	18615	1606.91
	25.7186	14829	25.7186	17502		25.7186	14829	14114.3	-785.094				25.7186	17502	18156	1352.91
	25.7448	14625	25.7448	17371		25.7448	14625	13874.1	-748.878				25.7448	17371	17652.1	1725.81
	25.7711	14813	25.7711	16996		25.7711	14813	13693	-379.704				25.7711	16996	17125.4	1877.53
	25.7974	14514	25.7974	16422		25.7974	14514	13561.2	-546.902				25.7974	16422	16597.6	1831.29
	25.8236	14265	25.8236	16305		25.8236	14265	13467	-701.794				25.8236	16305	16088.7	2223.15
	25.8499	14206	25.8499	16170		25.8499	14206	13397.9	-691.619				25.8499	16170	15615.5	2561.37
	25.8761	14122	25.8761	15794		25.8761	14122	13340.6	-718.339				25.8761	15794	15190.5	2610.42
	25.9024	13997	25.9024	15435		25.9024	13997	13282.7	-785.452				25.9024	15435	14821.2	2620.64
	25.9287	13897	25.9287	15460		25.9287	13897	13213	-815.791				25.9287	15460	14510.4	2956.53
	25.9549	13928	25.9549	14918		25.9549	13928	13122.7	-694.418				25.9549	14918	14255.3	2669.59
	25.9812	13825	25.9812	14927		25.9812	13825	13005.7	-680.433				25.9812	14927	14049.2	2884.7
	26.0074	13519	26.0074	14470		26.0074	13519	12859.8	-840.564				26.0074	14470	13881.6	2595.32
	26.0337	13240	26.0337	14171		26.0337	13240	12686.9	-946.625				26.0337	14171	13739.9	2437.95
	26.06	12838	26.06	14194		26.06	12838	12492.4	-1154.13				26.06	14194	13611	2589.92
	26.0862	12545	26.0862	13739		26.0862	12545	12284.7	-1239.46				26.0862	13739	13480.2	2265.69
	26.1125	12142	26.1125	13314		26.1125	12142	12075.3	-1433				26.1125	13314	13341.2	1979.7
	26.1387	11875	26.1387	13210		26.1387	11875	11871.4	-1496.18				26.1387	13210	13183.2	2033.73
	26.165	11613	26.165	12830		26.165	11613	11685.3	-1572.02				26.165	12830	13003.7	1833.21
	26.1913	11421	26.1913	12565		26.1913	11421	11524.8	-1603.51				26.1913	12565	12800.1	1771.75
	26.2175	10986	26.2175	12395		26.2175	10986	11393.7	-1907.4				26.2175	12395	12576.4	1825.49
	26.2438	10658	26.2438	12138		26.2438	10658	11293.6	-2135.33				26.2438	12138	12328.3	1816.62
	26.27	10752	26.27	12022		26.27	10752	11221.3	-1969.07				26.27	12022	12064.6	1964.31
	26.2963	10495	26.2963	11517		26.2963	10495	11167	-2171.71				26.2963	11517	11793.1	1730.78
	26.3226	10268	26.3226	11314		26.3226	10268	11127.1	-2358.82				26.3226	11314	11518.6	1802.33
	26.3488	10142	26.3488	11083		26.3488	10142	11086.2	-2443.9				26.3488	11083	11251.2	1838.65
	26.3751	10112	26.3751	10737		26.3751	10112	11036.5	-2424.21				26.3751	10737	10999.5	1744.4
	26.4013	10104	26.4013	10919		26.4013	10104	10967.2	-2362.98				26.4013	10919	10770.5	2155.35
	26.4276	9860	26.4276	10501		26.4276	9860	10871.7	-2511.4				26.4276	10501	10569.6	1938.29
	26.4539	9986	26.4539	10321		26.4539	9986	10745.9	-2259.68				26.4539	10321	10399.4	1928.49
	26.4801	9697	26.4801	10157		26.4801	9697	10589.5	-2392.25				26.4801	10157	10271.3	1892.54
	26.5064	9697	26.5064	10124		26.5064	9697	10405	-2207.76				26.5064	10124	10159.9	1970.95
	26.5326	9619	26.5326	10167		26.5326	9619	10197.8	-2078.58				26.5326	10167	10072.2	2101.71
	26.5589	9720	26.5589	9981		26.5589	9720	9975.87	-1755.62				26.5589	9981	10002.2	1985.66
	26.5852	9620	26.5852	9965		26.5852	9620	9748.46	-1628.21				26.5852	9965	9942.89	2029
	26.6114	9772	26.6114	9810		26.6114	9772	9527.02	-1254.76				26.6114	9810	9888.43	1928.46
	26.6377	9686	26.6377	9737		26.6377	9686	9314.09	-1127.83				26.6377	9737	9829.79	1914.09
	26.6639	9591	26.6639	9683		26.6639	9591	9128.37	-1037.11				26.6639	9683	9767.76	1922.12
	26.6902	9601	26.6902	9715		26.6902	9601	8975.59	-874.334				26.6902	9715	9696.13	2025.75
	26.7165	9572	26.7165	9600		26.7165	9572	8860.3	-788.043				26.7165	9600	9612.98	1993.9
	26.7427	9478	26.7427	9625		26.7427	9478	8786.1	-807.843				26.7427	9625	9518.07	2113.82
	26.769	9294	26.769	9325		26.769	9294	8752.96	-958.705				26.769	9325	9412.69	1919.2
	26.7952	9147	26.7952	9320		26.7952	9147	8758.27	-1111.01				26.7952	9320	9299.42	2027.46
	26.8215	9077	26.8215	9461		26.8215	9077	8797.04	-1219.79				26.8215	9461	9181.77	2286.12
	26.8478	8955	26.8478	9153		26.8478	8955	8862.46	-1407.2				26.8478	9153	9063.77	2096.12
	26.874	9060	26.874	9246		26.874	9060	8946.53	-1386.28				26.874	9246	8949.6	2303.29
	26.9003	8855	26.9003	9026		26.9003	8855	9040.88	-1685.62				26.9003	9026	8874.44	2158.44
	26.9265	8757	26.9265	9100		26.9265	8757	9137.43	-1880.18				26.9265	9100	8781.14	2325.75
	26.9528	8621	26.9528	8830		26.9528	8621	9229.07	-2107.81				26.9528	8830	8715.82	2121.07
	26.9791	8597	26.9791	8825		26.9791	8597	9310.04	-2212.78				26.9791	8825	8634.19	2197.7
	27.0053	8509	27.0053	8841		27.0053	8509	9376.16	-2366.9				27.0053	8841	8585.82	2262.07
	27.0316	8795	27.0316	8543		27.0316	8795	9424.86	-2129.6				27.0316	8543	8547.6	2002.29
	27.0578	8493	27.0578	8696		27.0578	8493	9455.1	-2461.84				27.0578	8696	8534.55	2168.34
	27.0841	8648	27.0841	8695		27.0841	8648	9467.08	-2318.82				27.0841	8695	8538.64	2163.24
	27.1104	8451	27.1104	8395		27.1104	8451	9461.98	-2510.73				27.1104	8395	8557.35	1844.53
	27.1366	8303	27.1366	8572		27.1366	8303	9441.67	-2638.41				27.1366	8572	8587.44	1991.45
	27.1629	8448	27.1629	8460		27.1629	8448	9408.37	-2460.11				27.1629	8460	8625.84	1841.04
	27.1891	8561	27.1891	8552		27.1891	8561	9364.42	-2303.17				27.1891	8552	8668.89	1889.99
	27.2154	8488	27.2154	8364		27.2154	8488	9312.09	-2323.83				27.2154	8364	8713.15	1657.74
	27.2417	8347	27.2417	8481		27.2417	8347	9253.42	-2406.16				27.2417	8481	8755.78	1732.11
	27.2679	8197	27.2679	8378		27.2679	8197	9190.17	-2492.91				27.2679	8378	8796.14	1588.75
	27.2942	8226	27.2942	8381		27.2942	8226	9123.79	-2397.53				27.2942	8381	8827.95	1559.93
	27.3204	8092	27.3204	8239		27.3204	8092	9055.29	-2463.04				27.3204	8239	8851.95	1393.94
	27.3467	8286	27.3467	8256		27.3467	8286	8985.59	-2199.34				27.3467	8256	8868.21	1394.67
	27.373	8085	27.373	8425		27.373	8085	8915.27	-2330.02				27.373	8425	8874.27	1557.62
	27.3992	8208	27.3992	8195		27.3992	8208	8844.72	-2136.47				27.3992	8195	8871.17	1330.72
	27.4255	8076	27.4255	8260		27.4255	8076	8774.22	-2197.96				27.4255	8260	8859.24	1407.64
	27.4517	7961	27.4517	8233		27.4517	7961	8703.92	-2242.67				27.4517	8233	8839	1400.88
	27.478	7983	27.478	8149		27.478	7983	8633.89	-2150.63				27.478	8149	8811.06	1344.83
	27.5043	8142	27.5043	8120		27.5043	8142	8562.31	-1920.05				27.5043	8120	8777.94	1348.95
	27.5305	7823	27.5305	8201		27.5305	7823	8492.94	-2169.68				27.5305	8201	8735.18	1472.71
	27.5568	7997	27.5568	8104		27.5568	7997	8423.82	-1926.57				27.5568	8104	8688.08	1422.8
	27.583	8049	27.583	7947		27.583	8049	8354.06	-1804.81				27.583	7947	8635.84	1318.05
	27.6093	8041	27.6093	8184		27.6093	8041	8285.37	-1744.12				27.6093	8184	8578.64	1612.25
	27.6356	7979	27.6356	7991		27.6356	7979	8217.28	-1738.03				27.6356	7991	8514.81	1483.08
	27.6618	7934	27.6618	8258		27.6618	7934	8149.65	-1715.4				27.6618	8258	8447.91	1816.98
	27.6881	7915	27.6881	7984		27.6881	7915	8082.96	-1667.7				27.6881	7984	8378.12	1612.77
	27.7143	8038	27.7143	7981		27.7143	8038	8017.4	-1479.15				27.7143	7981	8304.5	1683.39
	27.7406	7785	27.7406	7948		27.7406	7785	7953.36	-1668.1				27.7406	7948	8229.95	1724.93
	27.7669	7809	27.7669	8029		27.7669	7809	7891.27	-1582.01				27.7669	8029	8154.66	1881.23
	27.7931	7813	27.7931	7874		27.7931	7813	7831.57	-1518.31				27.7931	7874	8078.86	1802.03
	27.8194	7740	27.8194	7894		27.8194	7740	7774.24	-1533.98				27.8194	7894	8005.19	1895.7
	27.8456	7666	27.8456	7889		27.8456	7666	7721.48	-1555.23				27.8456	7889	7933.76	1962.13
	27.8719	7665	27.8719	7594		27.8719	7665	7672.76	-1507.5				27.8719	7594	7866.67	1734.22
	27.8982	7648	27.8982	7773		27.8982	7648	7628.31	-1480.06				27.8982	7773	7804.76	1975.13
	27.9244	7803	27.9244	7616		27.9244	7803	7589.28	-1286.03				27.9244	7616	7749.17	1873.72
	27.9507	7567	27.9507	7792		27.9507	7567	7555.59	-1488.33				27.9507	7792	7700.82	2098.06
	27.9769	7741	27.9769	7674		27.9769	7741	7527.57	-1286.31				27.9769	7674	7660.37	2020.51
	28.0032	7554	28.0032	7588		28.0032	7554	7505.52	-1451.27				28.0032	7588	7628.17	1966.72
	28.0295	7570	28.0295	7680		28.0295	7570	7489.76	-1419.5				28.0295	7680	7604.27	2082.62
	28.0557	7616	28.0557	7659		28.0557	7616	7480.52	-1364.27				28.0557	7659	7588.41	2077.48
	28.082	7526	28.082	7643		28.082	7526	7477.97	-1451.71				28.082	7643	7580	2069.89
	28.1082	7574	28.1082	7791		28.1082	7574	7482.07	-1407.82				28.1082	7791	7578.18	2219.7
	28.1345	7604	28.1345	7593		28.1345	7604	7492.52	-1388.26				28.1345	7593	7581.85	2018.04
	28.1608	7414	28.1608	7787		28.1608	7414	7508.56	-1594.3				28.1608	7787	7589.69	2204.2
	28.187	7457	28.187	7628		28.187	7457	7528.92	-1571.67				28.187	7628	7600.27	2034.62
	28.2133	7493	28.2133	7515		28.2133	7493	7551.7	-1558.44				28.2133	7515	7612.13	1909.76
	28.2395	7546	28.2395	7683		28.2395	7546	7574.41	-1528.16				28.2395	7683	7623.83	2066.06
	28.2658	7669	28.2658	7529		28.2658	7669	7594.09	-1424.84				28.2658	7529	7634.02	1901.86
	28.2921	7645	28.2921	7389		28.2921	7645	7607.56	-1462.3				28.2921	7389	7641.53	1754.36
	28.3183	7507	28.3183	7480		28.3183	7507	7611.72	-1604.46				28.3183	7480	7645.36	1841.53
	28.3446	7569	28.3446	7369		28.3446	7569	7603.93	-1534.67				28.3446	7369	7644.77	1731.12
	28.3708	7534	28.3708	7465		28.3708	7534	7582.23	-1547.97				28.3708	7465	7639.31	1832.58
	28.3971	7479	28.3971	7538		28.3971	7479	7545.89	-1566.64				28.3971	7538	7628.78	1916.11
	28.4234	7478	28.4234	7440		28.4234	7478	7495.14	-1516.88				28.4234	7440	7613.28	1833.61
	28.4496	7416	28.4496	7380		28.4496	7416	7431.28	-1515.02				28.4496	7380	7593.11	1793.78
	28.4759	7476	28.4759	7427		28.4759	7476	7356.81	-1380.55				28.4759	7427	7568.75	1865.14
	28.5021	7479	28.5021	7249		28.5021	7479	7274.86	-1295.6				28.5021	7249	7540.81	1715.08
	28.5284	7298	28.5284	7584		28.5284	7298	7189.06	-1390.81				28.5284	7584	7509.94	2080.95
	28.5547	7393	28.5547	7432		28.5547	7393	7103.09	-1209.83				28.5547	7432	7476.79	1962.09
	28.5809	7358	28.5809	7529		28.5809	7358	7020.32	-1162.07				28.5809	7529	7442.19	2093.7
	28.6072	7263	28.6072	7372		28.6072	7263	6943.54	-1180.28				28.6072	7372	7406.4	1972.49
	28.6334	7296	28.6334	7330		28.6334	7296	6874.71	-1078.45				28.6334	7330	7370.2	1966.69
	28.6597	7496	28.6597	7352		28.6597	7496	6814.95	-818.699				28.6597	7352	7333.97	2024.92
	28.686	7237	28.686	7324		28.686	7237	6764.9	-1027.64				28.686	7324	7298.23	2032.66
	28.7122	7211	28.7122	7546		28.7122	7211	6723.66	-1012.4				28.7122	7546	7261.35	2291.53
	28.7385	7282	28.7385	7336		28.7385	7282	6690.85	-908.591				28.7385	7336	7227.64	2115.25
	28.7647	7294	28.7647	7026		28.7647	7294	6665.19	-870.939				28.7647	7026	7194.67	1838.22
	28.791	7203	28.791	7342		28.791	7203	6645.68	-942.42				28.791	7342	7164.37	2184.51
	28.8173	7360	28.8173	7258		28.8173	7360	6631.2	-770.948				28.8173	7258	7136.16	2128.73
	28.8435	7167	28.8435	7218		28.8435	7167	6620.81	-953.552				28.8435	7218	7110.09	2114.8
	28.8698	7290	28.8698	7449		28.8698	7290	6613.68	-823.426				28.8698	7449	7086.19	2369.7
	28.896	7378	28.896	7268		28.896	7378	6610.39	-732.131				28.896	7268	7064.43	2210.46
	28.9223	7480	28.9223	7328		28.9223	7480	6608.35	-628.09				28.9223	7328	7044.75	2290.14
	28.9486	7181	28.9486	7294		28.9486	7181	6607.92	-926.668				28.9486	7294	7028.62	2272.27
	28.9748	7192	28.9748	7302		28.9748	7192	6609.62	-917.368				28.9748	7302	7012.78	2296.11
	29.0011	7130	29.0011	7565		29.0011	7130	6612.14	-981.886				29.0011	7565	6998.65	2573.23
	29.0273	7261	29.0273	7195		29.0273	7261	6615.86	-854.602				29.0273	7195	6986.9	2214.99
	29.0536	7200	29.0536	7455		29.0536	7200	6620.75	-920.498				29.0536	7455	6975.82	2486.07
	29.0799	7108	29.0799	7148		29.0799	7108	6626.81	-1018.56				29.0799	7148	6966.06	2188.82
	29.1061	7176	29.1061	7286		29.1061	7176	6634.01	-957.754				29.1061	7286	6957.54	2335.35
	29.1324	7265	29.1324	7345		29.1324	7265	6642.33	-877.073				29.1324	7345	6950.15	2401.74
	29.1586	7166	29.1586	7064		29.1586	7166	6651.75	-985.493				29.1586	7064	6943.8	2127.09
	29.1849	7269	29.1849	7362		29.1849	7269	6662.3	-893.042				29.1849	7362	6938.43	2430.46
	29.2112	7240	29.2112	7398		29.2112	7240	6673.85	-933.598				29.2112	7398	6934.72	2470.17
	29.2374	7155	29.2374	7131		29.2374	7155	6686.44	-1031.19				29.2374	7131	6931.18	2206.71
	29.2637	7227	29.2637	7237		29.2637	7227	6700.07	-972.819				29.2637	7237	6928.42	2315.47
	29.2899	7077	29.2899	7028		29.2899	7077	6714.66	-1137.41				29.2899	7028	6924.01	2110.88
	29.3162	7217	29.3162	7360		29.3162	7217	6730.22	-1012.96				29.3162	7360	6922.76	2444.12
	29.3425	7252	29.3425	7132		29.3425	7252	6747.08	-994.828				29.3425	7132	6922.32	2216.57
	29.3687	6938	29.3687	7200		29.3687	6938	6764.46	-1326.2				29.3687	7200	6921.28	2285.6
	29.395	7224	29.395	7184		29.395	7224	6782.68	-1058.43				29.395	7184	6922.52	2268.37
	29.4212	7089	29.4212	7183		29.4212	7089	6801.89	-1212.63				29.4212	7183	6924.71	2265.17
	29.4475	7123	29.4475	7205		29.4475	7123	6821.63	-1198.38				29.4475	7205	6927.98	2283.91
	29.4738	7199	29.4738	7253		29.4738	7199	6842.02	-1142.77				29.4738	7253	6932.42	2327.46
	29.5	7168	29.5	7274		29.5	7168	6862.97	-1194.72				29.5	7274	6938.21	2342.68
	29.5263	6937	29.5263	7420		29.5263	6937	6884.38	-1447.13				29.5263	7420	6945.51	2481.37
	29.5525	7077	29.5525	7397		29.5525	7077	6906.14	-1328.89				29.5525	7397	6954.54	2449.35
	29.5788	7101	29.5788	7122		29.5788	7101	6928.14	-1326.89				29.5788	7122	6965.49	2163.39
	29.6051	7033	29.6051	7224		29.6051	7033	6950.29	-1417.04				29.6051	7224	6978.67	2252.22
	29.6313	7300	29.6313	7048		29.6313	7300	6972.55	-1172.29				29.6313	7048	6994.22	2060.67
	29.6576	7224	29.6576	7232		29.6576	7224	6994.91	-1270.66				29.6576	7232	7012.31	2226.57
	29.6838	7205	29.6838	7179		29.6838	7205	7017.47	-1312.21				29.6838	7179	7033.09	2152.8
	29.7101	7143	29.7101	7198		29.7101	7143	7040.4	-1397.15				29.7101	7198	7056.55	2148.34
	29.7364	7159	29.7364	7310		29.7364	7159	7064.01	-1404.76				29.7364	7310	7082.59	2234.3
	29.7626	7264	29.7626	7334		29.7626	7264	7088.69	-1324.44				29.7626	7334	7110.99	2229.9
	29.7889	7150	29.7889	7236		29.7889	7150	7114.91	-1464.66				29.7889	7236	7141.38	2101.51
	29.8151	7053	29.8151	7245		29.8151	7053	7143.17	-1589.92				29.8151	7245	7173.27	2078.62
	29.8414	7007	29.8414	7185		29.8414	7007	7173.93	-1666.67				29.8414	7185	7206.01	1985.88
	29.8677	7215	29.8677	7351		29.8677	7215	7207.52	-1492.26				29.8677	7351	7238.91	2118.98
	29.8939	7073	29.8939	7373		29.8939	7073	7244.13	-1670.87				29.8939	7373	7271.21	2108.68
	29.9202	7206	29.9202	7236		29.9202	7206	7283.71	-1577.45				29.9202	7236	7302.21	1940.68
	29.9464	7146	29.9464	7288		29.9464	7146	7325.98	-1679.73				29.9464	7288	7331.26	1963.63
	29.9727	7164	29.9727	7209		29.9727	7164	7370.42	-1706.16				29.9727	7209	7357.85	1858.04
	29.999	7026	29.999	7340		29.999	7026	7416.26	-1890.01				29.999	7340	7381.56	1965.33
	30.0252	7169	30.0252	7054		30.0252	7169	7462.59	-1793.34				30.0252	7054	7402.12	1658.76
	30.0515	7033	30.0515	7117		30.0515	7033	7508.41	-1975.15				30.0515	7117	7421.01	1702.87
	30.0777	6954	30.0777	7085		30.0777	6954	7556.36	-2102.11				30.0777	7085	7434.85	1657.04
	30.104	7291	30.104	7187		30.104	7291	7597.59	-1806.34				30.104	7187	7445.27	1748.62
	30.1303	7246	30.1303	7047		30.1303	7246	7636.13	-1889.87				30.1303	7047	7453.25	1600.63
	30.1565	7076	30.1565	7116		30.1565	7076	7671.04	-2094.78				30.1565	7116	7457.42	1665.47
	30.1828	7162	30.1828	7197		30.1828	7162	7698.72	-2036.46				30.1828	7197	7458.98	1744.91
	30.209	6968	30.209	7172		30.209	6968	7721.07	-2252.82				30.209	7172	7458.4	1720.49
	30.2353	7138	30.2353	7120		30.2353	7138	7736.54	-2098.28				30.2353	7120	7456.22	1670.67
	30.2616	6941	30.2616	7303		30.2616	6941	7744.99	-2303.73				30.2616	7303	7452.94	1856.94
	30.2878	7197	30.2878	7317		30.2878	7197	7745.72	-2048.47				30.2878	7317	7449.06	1874.83
	30.3141	7000	30.3141	7122		30.3141	7000	7737.96	-2237.7				30.3141	7122	7446.57	1682.32
	30.3403	7138	30.3403	7211		30.3403	7138	7720.9	-2082.64				30.3403	7211	7441.98	1775.91
	30.3666	7239	30.3666	7181		30.3666	7239	7693.84	-1954.59				30.3666	7181	7437.29	1750.59
	30.3929	7168	30.3929	7092		30.3929	7168	7656.45	-1988.2				30.3929	7092	7433.29	1665.6
	30.4191	7089	30.4191	7338		30.4191	7089	7608.88	-2019.62				30.4191	7338	7427.95	1916.94
	30.4454	7361	30.4454	7030		30.4454	7361	7551.96	-1690.7				30.4454	7030	7421.99	1614.89
	30.4716	7185	30.4716	7118		30.4716	7185	7487.35	-1802.1				30.4716	7118	7415.13	1709.76
	30.4979	7110	30.4979	7380		30.4979	7110	7417.45	-1807.19				30.4979	7380	7407.07	1979.82
	30.5242	7281	30.5242	7262		30.5242	7281	7346.95	-1565.69				30.5242	7262	7397.56	1871.33
	30.5504	7200	30.5504	7262		30.5504	7200	7275.82	-1575.56				30.5504	7262	7386.37	1882.52
	30.5767	7146	30.5767	7186		30.5767	7146	7208.87	-1562.61				30.5767	7186	7373.38	1819.51
	30.6029	7042	30.6029	7118		30.6029	7042	7149.77	-1607.52				30.6029	7118	7358.52	1766.36
	30.6292	6948	30.6292	7238		30.6292	6948	7099.16	-1650.9				30.6292	7238	7341.86	1903.03
	30.6555	7145	30.6555	7163		30.6555	7145	7059.53	-1414.28				30.6555	7163	7323.51	1846.38
	30.6817	7320	30.6817	7362		30.6817	7320	7032.08	-1211.83				30.6817	7362	7303.71	2065.18
	30.708	7221	30.708	7221		30.708	7221	7017.51	-1296.25				30.708	7221	7282.9	1944.99
	30.7342	7139	30.7342	7265		30.7342	7139	7016.02	-1376.77				30.7342	7265	7263.97	2007.92
	30.7605	7110	30.7605	7236		30.7605	7110	7027.44	-1417.18				30.7605	7236	7241.92	2000.97
	30.7868	7251	30.7868	7196		30.7868	7251	7051.15	-1299.9				30.7868	7196	7221.68	1981.21
	30.813	7211	30.813	7383		30.813	7211	7086.14	-1374.88				30.813	7383	7201.01	2188.88
	30.8393	7174	30.8393	7281		30.8393	7174	7130.82	-1456.57				30.8393	7281	7182.25	2105.64
	30.8655	7418	30.8655	7153		30.8655	7418	7183.02	-1264.77				30.8655	7153	7166.33	1993.56
	30.8918	7461	30.8918	7152		30.8918	7461	7239.82	-1278.57				30.8918	7152	7154.18	2004.71
	30.9181	7153	30.9181	7276		30.9181	7153	7297.64	-1644.38				30.9181	7276	7146.68	2136.21
	30.9443	7258	30.9443	7301		30.9443	7258	7352.23	-1593.97				30.9443	7301	7144.59	2163.3
	30.9706	7325	30.9706	7302		30.9706	7325	7399.12	-1573.87				30.9706	7302	7148.49	2160.4
	30.9968	7269	30.9968	7148		30.9968	7269	7434.08	-1664.83				30.9968	7148	7158.76	1996.13
	31.0231	7439	31.0231	7386		31.0231	7439	7453.69	-1514.44				31.0231	7386	7175.56	2217.32
	31.0494	7376	31.0494	7278		31.0494	7376	7456.26	-1580				31.0494	7278	7198.89	2086
	31.0756	7689	31.0756	7367		31.0756	7689	7442.02	-1252.77				31.0756	7367	7228.43	2145.46
	31.1019	7423	31.1019	7565		31.1019	7423	7413.49	-1490.24				31.1019	7565	7263.86	2308.03
	31.1281	7316	31.1281	7517		31.1281	7316	7375.99	-1559.74				31.1281	7517	7304.57	2219.32
	31.1544	7432	31.1544	7427		31.1544	7432	7331.88	-1399.62				31.1544	7427	7349.84	2084.05
	31.1807	7451	31.1807	7531		31.1807	7451	7297.61	-1346.35				31.1807	7531	7398.83	2139.06
	31.2069	7491	31.2069	7439		31.2069	7491	7276.71	-1285.45				31.2069	7439	7450.59	1995.3
	31.2332	7496	31.2332	7522		31.2332	7496	7275.92	-1279.67				31.2332	7522	7504.1	2024.78
	31.2594	7618	31.2594	7462		31.2594	7618	7300.14	-1181.89				31.2594	7462	7558.36	1910.53
	31.2857	7751	31.2857	7689		31.2857	7751	7351.79	-1100.53				31.2857	7689	7612.35	2083.54
	31.312	7499	31.312	7410		31.312	7499	7430.57	-1431.31				31.312	7410	7665.19	1751.7
	31.3382	7785	31.3382	7520		31.3382	7785	7533.19	-1247.93				31.3382	7520	7716.11	1810.78
	31.3645	7770	31.3645	7681		31.3645	7770	7655.22	-1384.97				31.3645	7681	7764.5	1923.39
	31.3907	7681	31.3907	7664		31.3907	7681	7787.66	-1606.4				31.3907	7664	7809.92	1860.97
	31.417	7795	31.417	7640		31.417	7795	7927.02	-1631.77				31.417	7640	7852.1	1794.78
	31.4433	7806	31.4433	7660		31.4433	7806	8065.09	-1758.83				31.4433	7660	7890.95	1775.94
	31.4695	7952	31.4695	7706		31.4695	7952	8195.33	-1743.08				31.4695	7706	7926.48	1786.41
	31.4958	7891	31.4958	7800		31.4958	7891	8313.54	-1922.29				31.4958	7800	7957.19	1849.7
	31.522	8086	31.522	7946		31.522	8086	8416.83	-1830.58				31.522	7946	7986.59	1966.3
	31.5483	8056	31.5483	7925		31.5483	8056	8503.96	-1947.7				31.5483	7925	8013.31	1918.58
	31.5746	8134	31.5746	7745		31.5746	8134	8575.15	-1940.89				31.5746	7745	8035.37	1716.52
	31.6008	8167	31.6008	7745		31.6008	8167	8631.76	-1964.51				31.6008	7745	8058.21	1693.68
	31.6271	8321	31.6271	8052		31.6271	8321	8668.85	-1847.59				31.6271	8052	8070.56	1988.33
	31.6533	8200	31.6533	7997		31.6533	8200	8710.12	-2009.86				31.6533	7997	8092.21	1911.67
	31.6796	8552	31.6796	8107		31.6796	8552	8749.4	-1697.14				31.6796	8107	8103.23	2010.66
	31.7059	8258	31.7059	8260		31.7059	8258	8788.09	-2029.83				31.7059	8260	8124.56	2142.33
	31.7321	8546	31.7321	8128		31.7321	8546	8845.07	-1798.81				31.7321	8128	8154.93	1979.96
	31.7584	8372	31.7584	8186		31.7584	8372	8915.01	-2042.76				31.7584	8186	8182.92	2009.97
	31.7846	8844	31.7846	8256		31.7846	8844	9009.85	-1665.6				31.7846	8256	8226.64	2036.25
	31.8109	8828	31.8109	8397		31.8109	8828	9140.36	-1812.11				31.8109	8397	8280.69	2123.2
	31.8372	9156	31.8372	8248		31.8372	9156	9311.53	-1655.28				31.8372	8248	8346.62	1908.27
	31.8634	9189	31.8634	8614		31.8634	9189	9532.21	-1842.95				31.8634	8614	8429.49	2191.4
	31.8897	9508	31.8897	8657		31.8897	9508	9812.51	-1804.26				31.8897	8657	8537.56	2126.33
	31.9159	9856	31.9159	8895		31.9159	9856	10154.3	-1798.01				31.9159	8895	8661.64	2240.25
	31.9422	10276	31.9422	8762		31.9422	10276	10555.5	-1779.23				31.9422	8762	8810.76	1958.13
	31.9685	10817	31.9685	9063		31.9685	10817	11007	-1689.72				31.9685	9063	8990.22	2079.67
	31.9947	11399	31.9947	9035		31.9947	11399	11500.6	-1601.33				31.9947	9035	9195.71	1846.17
	32.021	11798	32.021	9546		32.021	11798	12011	-1712.79				32.021	9546	9430.72	2122.17
	32.0472	12475	32.0472	9739		32.0472	12475	12508.7	-1533.45				32.0472	9739	9694.54	2051.35
	32.0735	13485	32.0735	9956		32.0735	13485	12964.8	-979.58				32.0735	9956	9984.87	1978.02
	32.0998	13764	32.0998	10257		32.0998	13764	13344.7	-1080.43				32.0998	10257	10297.6	1966.25
	32.126	13848	32.126	10337		32.126	13848	13618.3	-1270.09				32.126	10337	10626.8	1717.1
	32.1523	14275	32.1523	10851		32.1523	14275	13763.1	-987.801				32.1523	10851	10964.9	1893.04
	32.1785	14081	32.1785	11283		32.1785	14081	13766.5	-1185.26				32.1785	11283	11302.5	1987.37
	32.2048	13696	32.2048	11651		32.2048	13696	13628.5	-1432.29				32.2048	11651	11629.3	2028.54
	32.2311	13441	32.2311	12038		32.2311	13441	13361.1	-1419.85				32.2311	12038	11934.4	2110.45
	32.2573	12775	32.2573	12383		32.2573	12775	12986.9	-1711.61				32.2573	12383	12206.8	2183.11
	32.2836	12447	32.2836	12974		32.2836	12447	12536.4	-1589.18				32.2836	12974	12436.1	2544.81
	32.3098	11820	32.3098	13001		32.3098	11820	12044.8	-1724.51				32.3098	13001	12613.3	2394.58
	32.3361	11138	32.3361	13193		32.3361	11138	11546.6	-1908.36				32.3361	13193	12731.3	2468.56
	32.3624	11016	32.3624	13145		32.3624	11016	11072.5	-1556.2				32.3624	13145	12785.2	2366.71
	32.3886	10494	32.3886	13053		32.3886	10494	10645.2	-1650.97				32.3886	13053	12772.4	2287.49
	32.4149	10374	32.4149	12669		32.4149	10374	10278.6	-1404.3				32.4149	12669	12693.1	1982.79
	32.4411	10046	32.4411	12569		32.4411	10046	9976.62	-1430.37				32.4411	12569	12549.9	2025.94
	32.4674	9838	32.4674	12068		32.4674	9838	9735.52	-1397.27				32.4674	12068	12348.1	1726.83
	32.4937	9594	32.4937	11740		32.4937	9594	9545.6	-1451.34				32.4937	11740	12094.7	1652.16
	32.5199	9286	32.5199	11464		32.5199	9286	9394.32	-1608.06				32.5199	11464	11799.1	1671.76
	32.5462	9200	32.5462	10827		32.5462	9200	9268.79	-1568.53				32.5462	10827	11471.6	1362.32
	32.5724	9217	32.5724	10742		32.5724	9217	9158.02	-1440.76				32.5724	10742	11123.4	1625.45
	32.5987	9050	32.5987	10362		32.5987	9050	9053.96	-1503.7				32.5987	10362	10766.1	1602.83
	32.625	8753	32.625	10033		32.625	8753	8951.65	-1698.39				32.625	10033	10410.4	1629.5
	32.6512	8771	32.6512	9773		32.6512	8771	8849.56	-1578.31				32.6512	9773	10066.4	1713.47
	32.6775	8719	32.6775	9756		32.6775	8719	8748.54	-1529.28				32.6775	9756	9742.71	2020.18
	32.7037	8851	32.7037	9793		32.7037	8851	8659.24	-1307.99				32.7037	9793	9445.99	2353.9
	32.73	8655	32.73	9639		32.73	8655	8570.23	-1414.98				32.73	9639	9180.97	2464.92
	32.7563	8460	32.7563	9342		32.7563	8460	8486.88	-1526.62				32.7563	9342	8950.29	2398.59
	32.7825	8640	32.7825	9310		32.7825	8640	8411.54	-1271.29				32.7825	9310	8755.53	2561.36
	32.8088	8511	32.8088	8865		32.8088	8511	8345.56	-1334.31				32.8088	8865	8593.67	2278.22
	32.835	8655	32.835	8888		32.835	8655	8288.89	-1133.63				32.835	8888	8463.26	2431.62
	32.8613	8355	32.8613	8816		32.8613	8355	8240.79	-1385.54				32.8613	8816	8361.4	2461.49
	32.8876	8246	32.8876	8691		32.8876	8246	8200.22	-1453.96				32.8876	8691	8283.07	2414.82
	32.9138	8523	32.9138	8683		32.9138	8523	8165.76	-1142.51				32.9138	8683	8224.59	2465.29
	32.9401	8489	32.9401	8587		32.9401	8489	8136.15	-1146.9				32.9401	8587	8181.85	2412.04
	32.9663	8475	32.9663	8784		32.9663	8475	8110.26	-1135				32.9663	8784	8151.01	2639.88
	32.9926	8436	32.9926	8641		32.9926	8436	8087.19	-1150.94				32.9926	8641	8130.37	2517.51
	33.0189	8270	33.0189	8356		33.0189	8270	8066.3	-1296.04				33.0189	8356	8114.09	2248.79
	33.0451	8311	33.0451	8500		33.0451	8311	8047.13	-1235.87				33.0451	8500	8110.5	2396.39
	33.0714	8290	33.0714	8514		33.0714	8290	8033.81	-1243.56				33.0714	8514	8100.79	2420.09
	33.0976	8190	33.0976	8241		33.0976	8190	8016.95	-1326.7				33.0976	8241	8090.01	2157.88
	33.1239	8124	33.1239	8245		33.1239	8124	8001.07	-1376.81				33.1239	8245	8094.58	2157.3
	33.1502	8166	33.1502	8304		33.1502	8166	7987.94	-1321.68				33.1502	8304	8082.16	2228.72
	33.1764	8213	33.1764	8161		33.1764	8213	7973.05	-1259.8				33.1764	8161	8067.04	2100.85
	33.2027	8344	33.2027	8072		33.2027	8344	7958.23	-1113.98				33.2027	8072	8055.37	2023.52
	33.2289	8050	33.2289	8099		33.2289	8050	7943.08	-1392.82				33.2289	8099	8036.06	2069.82
	33.2552	8187	33.2552	8070		33.2552	8187	7927.17	-1239.91				33.2552	8070	8014.75	2062.14
	33.2815	8181	33.2815	8057		33.2815	8181	7910.11	-1228.85				33.2815	8057	7992.22	2071.67
	33.3077	7978	33.3077	8021		33.3077	7978	7891.57	-1413.32				33.3077	8021	7968.54	2059.35
	33.334	8038	33.334	8107		33.334	8038	7871.34	-1333.08				33.334	8107	7938.45	2175.44
	33.3602	7973	33.3602	8026		33.3602	7973	7849.33	-1376.07				33.3602	8026	7914.96	2117.93
	33.3865	7983	33.3865	7967		33.3865	7983	7825.61	-1342.35				33.3865	7967	7892.16	2081.72
	33.4128	8019	33.4128	7850		33.4128	8019	7800.39	-1281.14				33.4128	7850	7867.6	1989.28
	33.439	7927	33.439	7933		33.439	7927	7774	-1346.75				33.439	7933	7847.87	2092.02
	33.4653	7768	33.4653	8074		33.4653	7768	7746.87	-1478.61				33.4653	8074	7830.18	2250.7
	33.4915	7548	33.4915	8008		33.4915	7548	7719.43	-1671.17				33.4915	8008	7814.8	2200.09
	33.5178	7641	33.5178	7932		33.5178	7641	7692.13	-1550.87				33.5178	7932	7801.87	2137.01
	33.5441	7531	33.5441	7884		33.5441	7531	7665.35	-1634.09				33.5441	7884	7791.46	2099.42
	33.5703	7805	33.5703	7820		33.5703	7805	7639.4	-1334.14				33.5703	7820	7783.55	2043.34
	33.5966	7724	33.5966	7732		33.5966	7724	7614.48	-1390.23				33.5966	7732	7778.01	1960.88
	33.6228	7505	33.6228	7861		33.6228	7505	7590.72	-1585.46				33.6228	7861	7774.62	2093.26
	33.6491	7580	33.6491	7620		33.6491	7580	7568.11	-1487.85				33.6491	7620	7773.11	1853.78
	33.6754	7440	33.6754	7787		33.6754	7440	7546.63	-1606.37				33.6754	7787	7773.09	2020.8
	33.7016	7414	33.7016	7684		33.7016	7414	7526.19	-1611.93				33.7016	7684	7774.15	1916.73
	33.7279	7366	33.7279	7779		33.7279	7366	7506.67	-1640.42				33.7279	7779	7775.86	2010.03
	33.7541	7321	33.7541	7691		33.7541	7321	7487.97	-1666.72				33.7541	7691	7777.78	1920.11
	33.7804	7361	33.7804	7496		33.7804	7361	7469.97	-1608.72				33.7804	7496	7779.49	1723.39
	33.8067	7496	33.8067	7622		33.8067	7496	7452.59	-1456.34				33.8067	7622	7780.66	1848.23
	33.8329	7431	33.8329	7617		33.8329	7431	7435.86	-1504.6				33.8329	7617	7780.98	1842.9
	33.8592	7421	33.8592	7508		33.8592	7421	7419.6	-1498.35				33.8592	7508	7779.18	1735.71
	33.8854	7223	33.8854	7625		33.8854	7223	7403.66	-1680.4				33.8854	7625	7777.51	1854.37
	33.9117	7303	33.9117	7346		33.9117	7303	7388.07	-1584.81				33.9117	7346	7774.74	1578.15
	33.938	7270	33.938	7435		33.938	7270	7372.91	-1602.66				33.938	7435	7770.33	1671.56
	33.9642	7186	33.9642	7508		33.9642	7186	7357.93	-1671.67				33.9642	7508	7765.65	1749.24
	33.9905	7117	33.9905	7371		33.9905	7117	7343.16	-1725.9				33.9905	7371	7760.72	1617.17
	34.0167	7328	34.0167	7477		34.0167	7328	7328.54	-1500.29				34.0167	7477	7754.8	1729.08
	34.043	7497	34.043	7363		34.043	7497	7314	-1316.74				34.043	7363	7748.64	1621.24
	34.0693	7345	34.0693	7510		34.0693	7345	7299.45	-1454.2				34.0693	7510	7744.39	1772.5
	34.0955	7231	34.0955	7467		34.0955	7231	7284.62	-1553.36				34.0955	7467	7738.6	1735.29
	34.1218	7312	34.1218	7219		34.1218	7312	7269.9	-1457.64				34.1218	7219	7733	1492.89
	34.148	7321	34.148	7414		34.148	7321	7255.04	-1433.78				34.148	7414	7728.99	1691.9
	34.1743	7077	34.1743	7497		34.1743	7077	7240.09	-1662.83				34.1743	7497	7724.71	1779.18
	34.2006	7164	34.2006	7392		34.2006	7164	7225.05	-1560.79				34.2006	7392	7720.33	1678.56
	34.2268	7084	34.2268	7345		34.2268	7084	7210.34	-1626.09				34.2268	7345	7717.5	1634.39
	34.2531	7195	34.2531	7272		34.2531	7195	7196.16	-1500.91				34.2531	7272	7715.36	1563.52
	34.2793	7245	34.2793	7470		34.2793	7245	7182.88	-1437.63				34.2793	7470	7713.67	1763.22
	34.3056	7342	34.3056	7324		34.3056	7342	7170.96	-1328.7				34.3056	7324	7711.56	1619.32
	34.3319	7281	34.3319	7607		34.3319	7281	7160.85	-1379.6				34.3319	7607	7709.52	1904.36
	34.3581	7078	34.3581	7358		34.3581	7078	7153.02	-1574.77				34.3581	7358	7706.55	1658.33
	34.3844	7282	34.3844	7273		34.3844	7282	7147.83	-1365.57				34.3844	7273	7702.02	1577.86
	34.4106	7120	34.4106	7337		34.4106	7120	7145.51	-1525.25				34.4106	7337	7695.28	1648.6
	34.4369	7187	34.4369	7301		34.4369	7187	7146.11	-1458.86				34.4369	7301	7685.71	1622.18
	34.4632	7146	34.4632	7269		34.4632	7146	7149.67	-1503.42				34.4632	7269	7671.63	1604.26
	34.4894	7167	34.4894	7256		34.4894	7167	7155.25	-1488				34.4894	7256	7655.07	1607.81
	34.5157	7133	34.5157	7315		34.5157	7133	7163.06	-1529.81				34.5157	7315	7634.63	1687.25
	34.5419	7413	34.5419	7279		34.5419	7413	7172.19	-1258.94				34.5419	7279	7610.35	1675.54
	34.5682	7216	34.5682	7370		34.5682	7216	7181.72	-1465.46				34.5682	7370	7581.99	1794.9
	34.5945	7377	34.5945	7280		34.5945	7377	7191.03	-1313.77				34.5945	7280	7551.23	1735.66
	34.6207	7204	34.6207	7324		34.6207	7204	7199.81	-1495.56				34.6207	7324	7518.23	1812.66
	34.647	7379	34.647	7311		34.647	7379	7207.69	-1328.43				34.647	7311	7483.9	1833.99
	34.6732	7190	34.6732	7187		34.6732	7190	7214.72	-1524.47				34.6732	7187	7449.29	1744.59
	34.6995	7189	34.6995	7324		34.6995	7189	7221.29	-1532.04				34.6995	7324	7415.55	1915.33
	34.7258	7310	34.7258	7254		34.7258	7310	7228.09	-1417.84				34.7258	7254	7383.77	1877.12
	34.752	7267	34.752	7512		34.752	7267	7236.03	-1468.78				34.752	7512	7355.07	2163.82
	34.7783	7405	34.7783	7461		34.7783	7405	7246.14	-1340.88				34.7783	7461	7330.48	2137.41
	34.8045	7412	34.8045	7316		34.8045	7412	7259.37	-1347.11				34.8045	7316	7308.55	2014.34
	34.8308	7360	34.8308	7485		34.8308	7360	7276.46	-1416.2				34.8308	7485	7294.77	2197.12
	34.8571	7297	34.8571	7481		34.8571	7297	7297.48	-1500.23				34.8571	7481	7287.27	2200.62
	34.8833	7213	34.8833	7262		34.8833	7213	7322.94	-1609.68				34.8833	7262	7285.09	1983.8
	34.9096	7388	34.9096	7381		34.9096	7388	7351.87	-1463.62				34.9096	7381	7290.56	2097.33
	34.9358	7445	34.9358	7343		34.9358	7445	7382.91	-1437.65				34.9358	7343	7302.14	2047.74
	34.9621	7576	34.9621	7497		34.9621	7576	7415.16	-1338.9				34.9621	7497	7319.21	2184.68
	34.9884	7179	34.9884	7333		34.9884	7179	7446.82	-1767.56				34.9884	7333	7340.9	1998.99
	35.0146	7362	35.0146	7357		35.0146	7362	7476.41	-1614.16				35.0146	7357	7366.2	1997.68
	35.0409	7547	35.0409	7415		35.0409	7547	7502.98	-1455.73				35.0409	7415	7394.02	2027.87
	35.0671	7396	35.0671	7595		35.0671	7396	7525.97	-1629.72				35.0671	7595	7423.25	2178.64
	35.0934	7477	35.0934	7622		35.0934	7477	7545.48	-1568.23				35.0934	7622	7452.87	2176.02
	35.1197	7587	35.1197	7570		35.1197	7587	7562.17	-1474.91				35.1197	7570	7481.96	2094.92
	35.1459	7556	35.1459	7446		35.1459	7556	7577.12	-1520.86				35.1459	7446	7509.79	1943.1
	35.1722	7524	35.1722	7577		35.1722	7524	7591.81	-1567.56				35.1722	7577	7535.75	2048.14
	35.1984	7483	35.1984	7618		35.1984	7483	7606.98	-1623.72				35.1984	7618	7559.41	2065.48
	35.2247	7420	35.2247	7689		35.2247	7420	7623.48	-1703.23				35.2247	7689	7580.45	2115.43
	35.251	7526	35.251	7444		35.251	7526	7641.38	-1615.12				35.251	7444	7598.65	1852.24
	35.2772	7596	35.2772	7836		35.2772	7596	7660.06	-1563.8				35.2772	7836	7613.84	2229.04
	35.3035	7801	35.3035	7355		35.3035	7801	7677.83	-1376.58				35.3035	7355	7627.06	1734.83
	35.3297	7634	35.3297	7577		35.3297	7634	7692.83	-1558.57				35.3297	7577	7636.03	1947.86
	35.356	7602	35.356	7437		35.356	7602	7702.84	-1600.58				35.356	7437	7641.65	1802.24
	35.3823	7610	35.3823	7359		35.3823	7610	7705.8	-1595.55				35.3823	7359	7644.46	1721.43
	35.4085	7589	35.4085	7520		35.4085	7589	7700.17	-1610.92				35.4085	7520	7643.43	1883.46
	35.4348	7654	35.4348	7578		35.4348	7654	7685.17	-1530.91				35.4348	7578	7638.59	1946.29
	35.461	7659	35.461	7625		35.461	7659	7660.89	-1501.64				35.461	7625	7630.97	2000.92
	35.4873	7479	35.4873	7473		35.4873	7479	7628.38	-1649.12				35.4873	7473	7618.38	1861.51
	35.5136	7497	35.5136	7490		35.5136	7497	7589.39	-1592.13				35.5136	7490	7604.41	1892.47
	35.5398	7840	35.5398	7529		35.5398	7840	7546.21	-1205.96				35.5398	7529	7588	1947.88
	35.5661	7638	35.5661	7541		35.5661	7638	7501.36	-1363.11				35.5661	7541	7569.12	1978.77
	35.5923	7657	35.5923	7761		35.5923	7657	7457.27	-1300.02				35.5923	7761	7547	2220.89
	35.6186	7500	35.6186	7567		35.6186	7500	7416.04	-1415.78				35.6186	7567	7523.82	2050.07
	35.6449	7647	35.6449	7587		35.6449	7647	7379.26	-1232				35.6449	7587	7499	2094.89
	35.6711	7629	35.6711	7592		35.6711	7629	7347.96	-1218.7				35.6711	7592	7472.91	2125.97
	35.6974	7706	35.6974	7507		35.6974	7706	7322.6	-1116.34				35.6974	7507	7446.02	2067.87
	35.7236	7546	35.7236	7506		35.7236	7546	7303.13	-1256.88				35.7236	7506	7418.81	2094.08
	35.7499	7496	35.7499	7665		35.7499	7496	7289.13	-1292.87				35.7499	7665	7391.82	2280.07
	35.7762	7412	35.7762	7412		35.7762	7412	7279.92	-1367.66				35.7762	7412	7365.56	2053.33
	35.8024	7363	35.8024	7617		35.8024	7363	7274.71	-1411.45				35.8024	7617	7340.5	2283.38
	35.8287	7291	35.8287	7506		35.8287	7291	7272.68	-1481.42				35.8287	7506	7317.04	2195.85
	35.8549	7332	35.8549	7435		35.8549	7332	7273.07	-1440.82				35.8549	7435	7295.49	2146.4
	35.8812	7296	35.8812	7514		35.8812	7296	7275.22	-1478.97				35.8812	7514	7276.06	2244.83
	35.9075	7240	35.9075	7575		35.9075	7240	7278.61	-1538.36				35.9075	7575	7259.96	2321.93
	35.9337	7436	35.9337	7570		35.9337	7436	7282.82	-1346.56				35.9337	7570	7245.06	2331.83
	35.96	7470	35.96	7611		35.96	7470	7287.52	-1317.27				35.96	7611	7232.25	2385.64
	35.9862	7314	35.9862	7518		35.9862	7314	7292.5	-1478.25				35.9862	7518	7221.94	2302.95
	36.0125	7302	36.0125	7588		36.0125	7302	7297.62	-1495.37				36.0125	7588	7212.97	2381.92
	36.0388	7264	36.0388	7505		36.0388	7264	7302.77	-1538.51				36.0388	7505	7205.56	2306.33
	36.065	7063	36.065	7277		36.065	7063	7307.87	-1744.62				36.065	7277	7199.52	2084.36
	36.0913	7198	36.0913	7529		36.0913	7198	7312.9	-1614.64				36.0913	7529	7194.64	2341.24
	36.1175	7166	36.1175	7388		36.1175	7166	7317.83	-1651.57				36.1175	7388	7189.9	2204.98
	36.1438	7112	36.1438	7352		36.1438	7112	7322.64	-1710.38				36.1438	7352	7187.31	2171.58
	36.1701	7298	36.1701	7394		36.1701	7298	7327.33	-1529.08				36.1701	7394	7185.6	2215.29
	36.1963	7129	36.1963	7452		36.1963	7129	7331.92	-1702.67				36.1963	7452	7184.73	2274.16
	36.2226	6975	36.2226	7304		36.2226	6975	7336.42	-1861.16				36.2226	7304	7184.37	2126.52
	36.2488	7423	36.2488	7272		36.2488	7423	7340.82	-1417.56				36.2488	7272	7185.51	2093.38
	36.2751	7371	36.2751	7418		36.2751	7371	7345.08	-1473.83				36.2751	7418	7187.72	2237.17
	36.3014	7103	36.3014	7272		36.3014	7103	7349.34	-1746.08				36.3014	7272	7191.16	2087.73
	36.3276	7200	36.3276	7270		36.3276	7200	7353.49	-1653.24				36.3276	7270	7196.14	2080.75
	36.3539	7296	36.3539	7452		36.3539	7296	7357.48	-1561.23				36.3539	7452	7202.42	2256.47
	36.3801	7238	36.3801	7209		36.3801	7238	7361.38	-1623.13				36.3801	7209	7210.46	2005.43
	36.4064	7127	36.4064	7441		36.4064	7127	7364.65	-1737.39				36.4064	7441	7220.55	2227.33
	36.4327	7053	36.4327	7338		36.4327	7053	7367.2	-1813.95				36.4327	7338	7232.58	2112.31
	36.4589	7211	36.4589	7364		36.4589	7211	7368.7	-1657.44				36.4589	7364	7246.8	2124.09
	36.4852	7186	36.4852	7219		36.4852	7186	7368.69	-1682.43				36.4852	7219	7263.24	1962.64
	36.5114	7314	36.5114	7399		36.5114	7314	7366.66	-1552.4				36.5114	7399	7281.83	2124.06
	36.5377	7016	36.5377	7353		36.5377	7016	7362.07	-1845.82				36.5377	7353	7302.4	2057.49
	36.564	7153	36.564	7451		36.564	7153	7354.4	-1701.15				36.564	7451	7324.63	2133.26
	36.5902	7244	36.5902	7581		36.5902	7244	7343.23	-1598.97				36.5902	7581	7348.06	2239.83
	36.6165	7214	36.6165	7398		36.6165	7214	7328.25	-1613.99				36.6165	7398	7374.2	2030.69
	36.6427	7104	36.6427	7390		36.6427	7104	7308.97	-1704.72				36.6427	7390	7398.04	1998.84
	36.669	7177	36.669	7341		36.669	7177	7285.87	-1608.62				36.669	7341	7421.49	1926.4
	36.6953	7297	36.6953	7285		36.6953	7297	7259.5	-1462.25				36.6953	7285	7442.46	1849.43
	36.7215	7246	36.7215	7423		36.7215	7246	7230.23	-1483.97				36.7215	7423	7460.73	1969.15
	36.7478	7391	36.7478	7344		36.7478	7391	7199.11	-1307.86				36.7478	7344	7475.77	1875.12
	36.774	7436	36.774	7353		36.774	7436	7167.11	-1230.86				36.774	7353	7486.15	1873.74
	36.8003	7251	36.8003	7330		36.8003	7251	7135.09	-1383.83				36.8003	7330	7491.62	1845.27
	36.8266	7219	36.8266	7315		36.8266	7219	7103.69	-1384.44				36.8266	7315	7491.73	1830.16
	36.8528	7223	36.8528	7432		36.8528	7223	7073.27	-1350.01				36.8528	7432	7486.24	1952.65
	36.8791	7183	36.8791	7524		36.8791	7183	7043.8	-1360.55				36.8791	7524	7475.06	2055.83
	36.9053	7132	36.9053	7490		36.9053	7132	7014.98	-1382.72				36.9053	7490	7458.33	2038.55
	36.9316	6963	36.9316	7372		36.9316	6963	6986.3	-1523.05				36.9316	7372	7436.36	1942.53
	36.9579	7237	36.9579	7385		36.9579	7237	6957.32	-1220.07				36.9579	7385	7409.63	1982.26
	36.9841	7016	36.9841	7412		36.9841	7016	6927.8	-1411.55				36.9841	7412	7378.79	2040.1
	37.0104	6986	37.0104	7374		37.0104	6986	6897.96	-1411.7				37.0104	7374	7344.62	2036.27
	37.0366	7184	37.0366	7290		37.0366	7184	6868.53	-1184.28				37.0366	7290	7307.98	1988.91
	37.0629	6953	37.0629	7320		37.0629	6953	6840.86	-1387.61				37.0629	7320	7269.82	2057.07
	37.0892	6875	37.0892	7331		37.0892	6875	6816.7	-1441.44				37.0892	7331	7231.08	2106.81
	37.1154	6818	37.1154	7247		37.1154	6818	6798.01	-1479.75				37.1154	7247	7192.7	2061.19
	37.1417	6719	37.1417	7316		37.1417	6719	6786.66	-1567.4				37.1417	7316	7155.53	2167.36
	37.1679	6823	37.1679	7351		37.1679	6823	6784.17	-1460.92				37.1679	7351	7120.35	2237.54
	37.1942	6887	37.1942	7141		37.1942	6887	6791.37	-1404.12				37.1942	7141	7087.79	2060.1
	37.2205	6826	37.2205	7064		37.2205	6826	6808.31	-1482.05				37.2205	7064	7058.39	2012.49
	37.2467	6830	37.2467	7061		37.2467	6830	6834.14	-1503.89				37.2467	7061	7032.7	2035.19
	37.273	6769	37.273	7085		37.273	6769	6867.26	-1598				37.273	7085	7010.59	2081.3
	37.2992	6924	37.2992	7123		37.2992	6924	6905.43	-1481.17				37.2992	7123	6992.35	2137.54
	37.3255	6797	37.3255	7065		37.3255	6797	6945.98	-1648.72				37.3255	7065	6977.97	2093.92
	37.3518	6841	37.3518	7060		37.3518	6841	6986.64	-1645.39				37.3518	7060	6967.42	2099.46
	37.378	6737	37.378	6868		37.378	6737	7024.99	-1787.73				37.378	6868	6960.35	1914.54
	37.4043	6889	37.4043	7033		37.4043	6889	7059.11	-1669.86				37.4043	7033	6956.58	2083.31
	37.4305	6774	37.4305	7063		37.4305	6774	7087.89	-1813.64				37.4305	7063	6955.8	2114.08
	37.4568	6852	37.4568	6992		37.4568	6852	7110.62	-1758.37				37.4568	6992	6957.7	2041.19
	37.4831	6763	37.4831	6811		37.4831	6763	7127.19	-1863.93				37.4831	6811	6961.89	1856
	37.5093	6976	37.5093	6983		37.5093	6976	7137.94	-1661.68				37.5093	6983	6967.98	2021.91
	37.5356	6929	37.5356	6972		37.5356	6929	7143.53	-1714.27				37.5356	6972	6975.55	2003.34
	37.5618	7041	37.5618	6977		37.5618	7041	7144.77	-1603.51				37.5618	6977	6985.08	1998.81
	37.5881	7047	37.5881	7139		37.5881	7047	7142.54	-1595.28				37.5881	7139	6994.64	2151.25
	37.6144	7261	37.6144	6911		37.6144	7261	7137.33	-1376.08				37.6144	6911	7005.23	1912.66
	37.6406	7103	37.6406	6750		37.6406	7103	7130.55	-1527.3				37.6406	6750	7014.83	1742.05
	37.6669	7163	37.6669	6908		37.6669	7163	7122.46	-1459.21				37.6669	6908	7023.69	1891.2
	37.6931	7098	37.6931	7011		37.6931	7098	7113.01	-1514.75				37.6931	7011	7032.01	1985.87
	37.7194	7238	37.7194	6900		37.7194	7238	7103.34	-1365.08				37.7194	6900	7038.6	1868.29
	37.7457	7134	37.7457	7045		37.7457	7134	7093.43	-1459.17				37.7457	7045	7043.54	2008.35
	37.7719	7138	37.7719	6871		37.7719	7138	7083.3	-1445.04				37.7719	6871	7047.04	1830.85
	37.7982	7291	37.7982	7156		37.7982	7291	7073.04	-1281.79				37.7982	7156	7048.96	2113.93
	37.8244	6978	37.8244	7120		37.8244	6978	7062.86	-1584.6				37.8244	7120	7049.24	2077.64
	37.8507	6874	37.8507	7079		37.8507	6874	7052.8	-1678.54				37.8507	7079	7047.75	2038.14
	37.877	7136	37.877	7188		37.877	7136	7042.94	-1406.68				37.877	7188	7044.71	2150.17
	37.9032	7302	37.9032	6975		37.9032	7302	7033.38	-1231.12				37.9032	6975	7040.1	1941.79
	37.9295	6944	37.9295	6944		37.9295	6944	7026.39	-1582.13				37.9295	6944	7033.96	1916.93
	37.9557	6996	37.9557	6879		37.9557	6996	7017.67	-1521.42				37.9557	6879	7026.35	1859.53
	37.982	6957	37.982	7202		37.982	6957	7009.19	-1551.93				37.982	7202	7017.38	2191.51
	38.0083	6833	38.0083	7017		38.0083	6833	7000.65	-1667.39				38.0083	7017	7007.13	2016.75
	38.0345	6867	38.0345	6926		38.0345	6867	6993.29	-1626.03				38.0345	6926	6995.77	1937.12
	38.0608	6931	38.0608	6909		38.0608	6931	6984.21	-1552.95				38.0608	6909	6982.16	1933.73
	38.087	6882	38.087	7136		38.087	6882	6974.53	-1592.27				38.087	7136	6971.46	2171.42
	38.1133	6851	38.1133	7038		38.1133	6851	6962.32	-1611.06				38.1133	7038	6959.25	2085.63
	38.1396	6872	38.1396	6955		38.1396	6872	6947.88	-1575.63				38.1396	6955	6947.31	2014.58
	38.1658	6759	38.1658	7129		38.1658	6759	6930.65	-1671.39				38.1658	7129	6935.44	2200.45
	38.1921	6817	38.1921	6882		38.1921	6817	6910.6	-1593.35				38.1921	6882	6926.16	1962.73
	38.2183	6958	38.2183	7046		38.2183	6958	6886.97	-1428.72				38.2183	7046	6917.6	2135.29
	38.2446	7031	38.2446	6889		38.2446	7031	6860.22	-1328.97				38.2446	6889	6910.62	1985.26
	38.2709	6900	38.2709	6876		38.2709	6900	6830.76	-1430.51				38.2709	6876	6905.32	1977.56
	38.2971	7010	38.2971	6912		38.2971	7010	6799.23	-1288.98				38.2971	6912	6901.64	2017.25
	38.3234	7158	38.3234	6889		38.3234	7158	6766.44	-1108.18				38.3234	6889	6899.34	1996.54
	38.3496	6865	38.3496	6927		38.3496	6865	6733.25	-1367.99				38.3496	6927	6898.04	2035.85
	38.3759	6940	38.3759	7044		38.3759	6940	6700.46	-1260.2				38.3759	7044	6877.26	2173.63
	38.4022	7003	38.4022	6886		38.4022	7003	6655.96	-1152.71				38.4022	6886	6877.42	2015.47
	38.4284	6955	38.4284	6995		38.4284	6955	6626.76	-1171.51				38.4284	6995	6877.61	2124.28
	38.4547	6725	38.4547	7009		38.4547	6725	6600.61	-1375.36				38.4547	7009	6877.4	2138.49
	38.4809	6760	38.4809	6811		38.4809	6760	6578.46	-1318.2				38.4809	6811	6866.64	1951.25
	38.5072	6606	38.5072	6950		38.5072	6606	6555.21	-1448.95				38.5072	6950	6865.74	2091.15
	38.5335	6770	38.5335	6983		38.5335	6770	6546.68	-1276.42				38.5335	6983	6865.01	2124.88
	38.5597	6569	38.5597	7067		38.5597	6569	6550.07	-1480.82				38.5597	7067	6865.4	2208.49
	38.586	6455	38.586	7039		38.586	6455	6570.38	-1615.12				38.586	7039	6868.31	2177.57
	38.6122	6644	38.6122	6978		38.6122	6644	6613.71	-1469.45				38.6122	6978	6875.59	2109.3
	38.6385	6891	38.6385	7017		38.6385	6891	6686.99	-1295.73				38.6385	7017	6889.38	2134.51
	38.6648	6684	38.6648	6914		38.6648	6684	6797.31	-1613.05				38.6648	6914	6911.87	2009.02
	38.691	6803	38.691	7077		38.691	6803	6951.19	-1647.93				38.691	7077	6945.82	2138.07
	38.7173	6930	38.7173	6922		38.7173	6930	7153.35	-1723.1				38.7173	6922	6993.34	1935.55
	38.7435	6857	38.7435	7201		38.7435	6857	7401.3	-2044.04				38.7435	7201	7059.07	2148.82
	38.7698	6981	38.7698	7058		38.7698	6981	7691.96	-2210.7				38.7698	7058	7138.93	1925.96
	38.7961	7519	38.7961	6993		38.7961	7519	8015.42	-1996.17				38.7961	6993	7236.35	1763.53
	38.8223	7937	38.8223	7238		38.8223	7937	8354.6	-1917.34				38.8223	7238	7350.93	1893.95
	38.8486	8334	38.8486	7120		38.8486	8334	8689.75	-1855.49				38.8486	7120	7482.55	1644.34
	38.8748	9449	38.8748	7244		38.8748	9449	8997.87	-1048.62				38.8748	7244	7625.91	1624.98
	38.9011	10101	38.9011	7300		38.9011	10101	9255.79	-654.537				38.9011	7300	7778.55	1528.34
	38.9274	10983	38.9274	7616		38.9274	10983	9442.86	40.3981				38.9274	7616	7935.65	1687.23
	38.9536	11003	38.9536	7701		38.9536	11003	9543.19	-39.931				38.9536	7701	8091.65	1616.24
	38.9799	10319	38.9799	7882		38.9799	10319	9547.28	-728.023				38.9799	7882	8240.86	1648.03
	39.0061	9817	39.0061	8470		39.0061	9817	9450.83	-1133.58				39.0061	8470	8376.65	2100.23
	39.0324	9439	39.0324	8949		39.0324	9439	9264.29	-1325.04				39.0324	8949	8492.79	2463.1
	39.0587	8763	39.0587	9114		39.0587	8763	8998.66	-1735.4				39.0587	9114	8586.21	2534.67
	39.0849	8025	39.0849	9646		39.0849	8025	8673.26	-2148.01				39.0849	9646	8652.14	3000.75
	39.1112	7458	39.1112	9886		39.1112	7458	8309.28	-2351.03				39.1112	9886	8687.2	3205.69
	39.1374	6994	39.1374	9659		39.1374	6994	7932.04	-2437.79				39.1374	9659	8690.24	2975.65
	39.1637	6709	39.1637	9612		39.1637	6709	7561.72	-2352.46				39.1637	9612	8660.31	2958.58
	39.19	6474	39.19	9104		39.19	6474	7215.56	-2241.3				39.19	9104	8597.03	2513.86
	39.2162	6351	39.2162	8599		39.2162	6351	6907.85	-2056.6				39.2162	8599	8502.44	2103.45
	39.2425	6497	39.2425	8255		39.2425	6497	6645.79	-1648.54				39.2425	8255	8379.88	1882
	39.2687	6308	39.2687	7767		39.2687	6308	6431.93	-1623.67				39.2687	7767	8233.81	1540.08
	39.295	6199	39.295	7622		39.295	6199	6265.45	-1566.19				39.295	7622	8069.56	1559.33
	39.3213	6137	39.3213	7252		39.3213	6137	6141.86	-1504.6				39.3213	7252	7892.99	1365.9
	39.3475	6166	39.3475	7036		39.3475	6166	6054.86	-1388.6				39.3475	7036	7710.22	1332.67
	39.3738	6088	39.3738	6849		39.3738	6088	5997.29	-1409.04				39.3738	6849	7527.07	1328.81
	39.4	6044	39.4	6722		39.4	6044	5962.04	-1417.79				39.4	6722	7348.93	1379.96
	39.4263	6238	39.4263	6565		39.4263	6238	5942.66	-1204.41				39.4263	6565	7180.29	1391.6
	39.4526	6065	39.4526	6613		39.4526	6065	5933.77	-1368.52				39.4526	6613	7024.72	1595.16
	39.4788	6133	39.4788	6668		39.4788	6133	5944.68	-1311.43				39.4788	6668	6884.78	1790.1
	39.5051	6212	39.5051	6684		39.5051	6212	5945.29	-1233.03				39.5051	6684	6761.7	1929.19
	39.5313	6028	39.5313	6432		39.5313	6028	5946.72	-1418.47				39.5313	6432	6656.28	1782.6
	39.5576	6081	39.5576	6552		39.5576	6081	5948.03	-1366.78				39.5576	6552	6568.66	1990.23
	39.5839	5986	39.5839	6245		39.5839	5986	5955.62	-1469.36				39.5839	6245	6497.4	1754.49
	39.6101	6130	39.6101	6408		39.6101	6130	5955.67	-1325.42				39.6101	6408	6441.29	1973.59
	39.6364	6073	39.6364	6212		39.6364	6073	5954.89	-1381.64				39.6364	6212	6399.7	1819.19
	39.6626	5935	39.6626	6379		39.6626	5935	5953.45	-1518.2				39.6626	6379	6369.99	2015.9
	39.6889	6043	39.6889	6411		39.6889	6043	5951.52	-1408.26				39.6889	6411	6349.92	2067.96
	39.7152	5894	39.7152	6321		39.7152	5894	5949.13	-1554.87				39.7152	6321	6337.97	1989.92
	39.7414	6087	39.7414	6361		39.7414	6087	5946.31	-1359.05				39.7414	6361	6332.06	2035.83
	39.7677	6051	39.7677	6345		39.7677	6051	5943.09	-1391.84				39.7677	6345	6330.67	2021.22
	39.7939	5929	39.7939	6350		39.7939	5929	5938.03	-1508.77				39.7939	6350	6351.61	2005.28
	39.8202	5898	39.8202	6385		39.8202	5898	5934.31	-1536.06				39.8202	6385	6355.45	2036.44
	39.8465	6070	39.8465	6215		39.8465	6070	5930.55	-1360.3				39.8465	6215	6359.56	1862.33
	39.8727	5908	39.8727	6192		39.8727	5908	5926.14	-1517.89				39.8727	6192	6363.51	1835.38
	39.899	6001	39.899	6327		39.899	6001	5922.94	-1421.68				39.899	6327	6376.64	1957.25
	39.9252	6070	39.9252	6180		39.9252	6070	5920.36	-1350.11				39.9252	6180	6379.35	1807.54
	39.9515	5978	39.9515	6153		39.9515	5978	5918.6	-1440.35				39.9515	6153	6380.78	1779.11
	39.9778	5913	39.9778	6404		39.9778	5913	5917.73	-1504.47				39.9778	6404	6380.92	2029.97
	40.004	6104	40.004	6178		40.004	6104	5917.73	-1313.48				40.004	6178	6379.79	1805.1
	40.0303	6003	40.0303	6212		40.0303	6003	5918.48	-1415.23				40.0303	6212	6377.38	1841.51
	40.0565	5991	40.0565	6246		40.0565	5991	5919.73	-1428.48				40.0565	6246	6373.7	1879.19
	40.0828	5981	40.0828	6226		40.0828	5981	5921.04	-1439.79				40.0828	6226	6368.75	1864.14
	40.1091	5994	40.1091	6311		40.1091	5994	5922.22	-1427.96				40.1091	6311	6362.51	1955.38
	40.1353	5945	40.1353	6139		40.1353	5945	5922.77	-1477.52				40.1353	6139	6354.96	1790.93
	40.1616	5894	40.1616	6147		40.1616	5894	5922.37	-1528.11				40.1616	6147	6343.42	1810.47
	40.1878	6206	40.1878	6099		40.1878	6206	5920.66	-1214.4				40.1878	6099	6333.25	1772.63
	40.2141	6042	40.2141	6276		40.2141	6042	5917.69	-1375.43				40.2141	6276	6321.88	1961.01
	40.2404	6088	40.2404	6270		40.2404	6088	5913.4	-1325.15				40.2404	6270	6309.35	1967.54
	40.2666	5931	40.2666	6214		40.2666	5931	5908	-1476.75				40.2666	6214	6294.45	1926.44
	40.2929	6040	40.2929	6362		40.2929	6040	5901.72	-1361.46				40.2929	6362	6280.01	2088.88
	40.3191	5988	40.3191	6191		40.3191	5988	5894.97	-1406.71				40.3191	6191	6264.92	1932.97
	40.3454	5936	40.3454	6135		40.3454	5936	5888.16	-1451.9				40.3454	6135	6249.41	1892.48
	40.3717	5994	40.3717	6152		40.3717	5994	5881.69	-1387.44				40.3717	6152	6233.74	1925.14
	40.3979	6008	40.3979	6184		40.3979	6008	5875.88	-1367.63				40.3979	6184	6217.89	1973
	40.4242	6048	40.4242	6205		40.4242	6048	5870.98	-1322.72				40.4242	6205	6202.7	2009.19
	40.4504	5921	40.4504	6224		40.4504	5921	5867.09	-1445.83				40.4504	6224	6188.19	2042.7
	40.4767	6005	40.4767	6060		40.4767	6005	5864.23	-1358.97				40.4767	6060	6174.59	1892.3
	40.503	5890	40.503	6031		40.503	5890	5862.29	-1472.03				40.503	6031	6161.99	1875.9
	40.5292	5887	40.5292	6083		40.5292	5887	5861.1	-1473.85				40.5292	6083	6150.84	1939.04
	40.5555	5897	40.5555	6187		40.5555	5897	5860.46	-1463.2				40.5555	6187	6141.16	2052.72
	40.5817	5951	40.5817	6100		40.5817	5951	5860.14	-1408.88				40.5817	6100	6133.02	1973.87
	40.608	5990	40.608	6256		40.608	5990	5859.94	-1369.68				40.608	6256	6126.43	2136.46
	40.6343	6014	40.6343	6063		40.6343	6014	5859.72	-1345.46				40.6343	6063	6121.36	1948.53
	40.6605	5904	40.6605	6037		40.6605	5904	5859.37	-1455.11				40.6605	6037	6117.67	1926.22
	40.6868	6002	40.6868	6099		40.6868	6002	5858.86	-1356.61				40.6868	6099	6115.21	1990.67
	40.713	5950	40.713	6113		40.713	5950	5858.2	-1407.94				40.713	6113	6113.79	2006.1
	40.7393	5979	40.7393	5972		40.7393	5979	5857.49	-1378.23				40.7393	5972	6113.18	1865.7
	40.7656	5895	40.7656	6164		40.7656	5895	5856.73	-1461.47				40.7656	6164	6113.15	2057.74
	40.7918	6108	40.7918	6126		40.7918	6108	5856.02	-1247.77				40.7918	6126	6113.46	2019.43
	40.8181	6049	40.8181	6037		40.8181	6049	5855.48	-1306.22				40.8181	6037	6113.91	1929.98
	40.8443	6039	40.8443	6206		40.8443	6039	5855.2	-1315.94				40.8443	6206	6114.31	2098.58
	40.8706	5949	40.8706	6020		40.8706	5949	5855.22	-1405.97				40.8706	6020	6114.51	1912.37
	40.8969	5907	40.8969	6246		40.8969	5907	5855.61	-1448.36				40.8969	6246	6114.41	2138.47
	40.9231	5977	40.9231	6050		40.9231	5977	5856.41	-1379.16				40.9231	6050	6113.94	1942.95
	40.9494	6017	40.9494	6058		40.9494	6017	5857.64	-1340.38				40.9494	6058	6113.04	1951.84
	40.9756	6037	40.9756	6160		40.9756	6037	5859.3	-1322.04				40.9756	6160	6111.74	2055.15
	41.0019	5921	41.0019	6046		41.0019	5921	5861.37	-1440.11				41.0019	6046	6110.04	1942.85
	41.0282	5923	41.0282	6139		41.0282	5923	5863.84	-1440.58				41.0282	6139	6108.41	2037.48
	41.0544	5954	41.0544	6253		41.0544	5954	5866.66	-1412.41				41.0544	6253	6106.09	2153.79
	41.0807	5815	41.0807	6107		41.0807	5815	5869.81	-1554.56				41.0807	6107	6103.53	2010.36
	41.1069	5821	41.1069	6035		41.1069	5821	5873.24	-1551.99				41.1069	6035	6100.79	1941.1
	41.1332	5918	41.1332	6228		41.1332	5918	5876.92	-1458.66				41.1332	6228	6098.14	2136.74
	41.1595	5993	41.1595	6020		41.1595	5993	5880.8	-1387.55				41.1595	6020	6095.26	1931.63
	41.1857	5807	41.1857	6088		41.1857	5807	5884.86	-1577.6				41.1857	6088	6092.29	2002.6
	41.212	5964	41.212	5975		41.212	5964	5889.05	-1424.8				41.212	5975	6089.31	1892.58
	41.2382	5844	41.2382	6034		41.2382	5844	5893.37	-1549.12				41.2382	6034	6086.47	1954.42
	41.2645	5918	41.2645	6150		41.2645	5918	5897.77	-1479.52				41.2645	6150	6083.8	2073.08
	41.2908	5967	41.2908	6325		41.2908	5967	5902.27	-1435.02				41.2908	6325	6081.27	2250.62
	41.317	5820	41.317	6198		41.317	5820	5906.84	-1586.59				41.317	6198	6078.48	2126.4
	41.3433	5740	41.3433	6212		41.3433	5740	5911.47	-1671.22				41.3433	6212	6076.33	2142.56
	41.3695	5817	41.3695	6209		41.3695	5817	5916.16	-1598.91				41.3695	6209	6074.41	2141.48
	41.3958	5804	41.3958	6043		41.3958	5804	5920.89	-1616.63				41.3958	6043	6072.71	1977.18
	41.4221	5931	41.4221	6132		41.4221	5931	5925.63	-1494.38				41.4221	6132	6071.04	2067.85
	41.4483	6030	41.4483	6075		41.4483	6030	5930.4	-1400.15				41.4483	6075	6069.81	2012.08
	41.4746	5869	41.4746	6042		41.4746	5869	5935.19	-1565.93				41.4746	6042	6068.82	1980.06
	41.5008	6022	41.5008	6296		41.5008	6022	5939.98	-1417.73				41.5008	6296	6068.1	2234.79
	41.5271	5739	41.5271	6241		41.5271	5739	5944.78	-1705.53				41.5271	6241	6067.67	2180.22
	41.5534	6062	41.5534	6110		41.5534	6062	5949.2	-1386.95				41.5534	6110	6067.55	2049.34
	41.5796	6005	41.5796	6224		41.5796	6005	5953.98	-1448.72				41.5796	6224	6067.77	2163.12
	41.6059	5874	41.6059	5912		41.6059	5874	5958.74	-1584.49				41.6059	5912	6068.37	1850.51
	41.6321	6008	41.6321	6151		41.6321	6008	5963.51	-1455.26				41.6321	6151	6069.42	2088.47
	41.6584	5891	41.6584	6223		41.6584	5891	5968.11	-1576.85				41.6584	6223	6070.97	2158.92
	41.6847	5707	41.6847	6186		41.6847	5707	5972.91	-1765.65				41.6847	6186	6073.68	2119.2
	41.7109	5907	41.7109	6213		41.7109	5907	5977.78	-1570.52				41.7109	6213	6075.09	2144.79
	41.7372	5770	41.7372	5995		41.7372	5770	5982.76	-1712.5				41.7372	5995	6076.72	1925.17
	41.7634	5617	41.7634	6085		41.7634	5617	5987.92	-1870.66				41.7634	6085	6078.46	2013.43
	41.7897	5832	41.7897	6087		41.7897	5832	5993.34	-1661.08				41.7897	6087	6080.79	2013.09
	41.816	5892	41.816	6080		41.816	5892	5999.15	-1606.89				41.816	6080	6082.21	2004.68
	41.8422	6128	41.8422	6146		41.8422	6128	6005.36	-1377.1				41.8422	6146	6083.46	2069.43
	41.8685	5984	41.8685	5982		41.8685	5984	6012.08	-1527.83				41.8685	5982	6084.45	1904.44
	41.8947	5701	41.8947	6165		41.8947	5701	6019.36	-1818.1				41.8947	6165	6085.1	2086.79
	41.921	5916	41.921	6177		41.921	5916	6027.18	-1610.92				41.921	6177	6085.43	2098.46
	41.9473	5936	41.9473	6154		41.9473	5936	6035.4	-1599.14				41.9473	6154	6085.41	2075.48
	41.9735	5833	41.9735	6263		41.9735	5833	6043.85	-1710.59				41.9735	6263	6085.08	2184.81
	41.9998	5834	41.9998	6216		41.9998	5834	6052.26	-1718				41.9998	6216	6084.55	2138.33
	42.026	5899	42.026	6212		42.026	5899	6060.29	-1661.04				42.026	6212	6083.96	2134.92
	42.0523	5925	42.0523	6240		42.0523	5925	6067.61	-1642.35				42.0523	6240	6083.5	2163.39
	42.0786	5928	42.0786	6232		42.0786	5928	6073.88	-1645.62				42.0786	6232	6083.35	2155.53
	42.1048	6123	42.1048	6169		42.1048	6123	6078.85	-1455.59				42.1048	6169	6083.74	2092.15
	42.1311	5986	42.1311	6182		42.1311	5986	6082.33	-1596.07				42.1311	6182	6084.81	2104.08
	42.1573	5998	42.1573	6143		42.1573	5998	6084.38	-1586.12				42.1573	6143	6086.68	2063.2
	42.1836	5666	42.1836	6152		42.1836	5666	6084.71	-1918.46				42.1836	6152	6089.43	2069.45
	42.2099	5950	42.2099	6118		42.2099	5950	6083.63	-1633.37				42.2099	6118	6093.29	2031.6
	42.2361	5900	42.2361	6211		42.2361	5900	6081.39	-1681.14				42.2361	6211	6097.7	2120.19
	42.2624	5948	42.2624	6295		42.2624	5948	6078.4	-1630.14				42.2624	6295	6102.92	2198.96
	42.2886	5925	42.2886	6206		42.2886	5925	6074.8	-1649.54				42.2886	6206	6108.92	2103.97
	42.3149	5964	42.3149	6189		42.3149	5964	6070.93	-1606.68				42.3149	6189	6115.71	2080.18
	42.3412	5868	42.3412	6221		42.3412	5868	6066.99	-1698.74				42.3412	6221	6122.9	2104.99
	42.3674	5913	42.3674	6038		42.3674	5913	6063.07	-1649.81				42.3674	6038	6130.44	1914.45
	42.3937	5755	42.3937	6151		42.3937	5755	6059.14	-1803.88				42.3937	6151	6138.14	2019.75
	42.4199	5971	42.4199	6136		42.4199	5971	6055.11	-1583.85				42.4199	6136	6145.75	1997.14
	42.4462	5990	42.4462	6157		42.4462	5990	6050.82	-1560.56				42.4462	6157	6153.03	2010.86
	42.4725	5872	42.4725	5963		42.4725	5872	6046.1	-1673.85				42.4725	5963	6159.72	1810.16
	42.4987	6077	42.4987	6066		42.4987	6077	6040.84	-1463.58				42.4987	6066	6165.63	1907.26
	42.525	5968	42.525	6239		42.525	5968	6034.99	-1566.73				42.525	6239	6170.57	2075.32
	42.5512	5952	42.5512	6185		42.5512	5952	6028.63	-1576.38				42.5512	6185	6174.42	2017.47
	42.5775	5891	42.5775	6269		42.5775	5891	6022.01	-1630.75				42.5775	6269	6177.15	2098.74
	42.6038	6117	42.6038	6145		42.6038	6117	6015.44	-1398.19				42.6038	6145	6178.78	1973.11
	42.63	6131	42.63	6207		42.63	6131	6009.36	-1378.11				42.63	6207	6179.39	2034.5
	42.6563	5933	42.6563	6129		42.6563	5933	6004.22	-1570.96				42.6563	6129	6179.14	1956.75
	42.6825	6051	42.6825	6232		42.6825	6051	6000.43	-1449.17				42.6825	6232	6178.2	2060.68
	42.7088	6079	42.7088	6236		42.7088	6079	5998.32	-1419.06				42.7088	6236	6176.81	2066.08
	42.7351	6022	42.7351	6143		42.7351	6022	5998.1	-1475.84				42.7351	6143	6175.2	1974.68
	42.7613	6042	42.7613	6267		42.7613	6042	6000.26	-1458				42.7613	6267	6173.62	2100.26
	42.7876	5971	42.7876	6240		42.7876	5971	6003.72	-1532.46				42.7876	6240	6172.3	2074.59
	42.8138	6012	42.8138	6125		42.8138	6012	6008.68	-1496.42				42.8138	6125	6171.46	1960.42
	42.8401	6049	42.8401	6187		42.8401	6049	6014.72	-1465.47				42.8401	6187	6171.3	2022.59
	42.8664	6172	42.8664	6133		42.8664	6172	6021.39	-1349.13				42.8664	6133	6171.96	1967.93
	42.8926	6015	42.8926	6307		42.8926	6015	6028.14	-1512.89				42.8926	6307	6173.58	2140.31
	42.9189	5919	42.9189	6226		42.9189	5919	6034.62	-1615.37				42.9189	6226	6176.23	2056.66
	42.9451	6078	42.9451	6248		42.9451	6078	6040.42	-1462.16				42.9451	6248	6179.98	2074.91
	42.9714	5924	42.9714	6301		42.9714	5924	6045.21	-1620.96				42.9714	6301	6184.82	2123.07
	42.9977	6081	42.9977	6361		42.9977	6081	6048.93	-1467.67				42.9977	6361	6190.75	2177.14
	43.0239	6115	43.0239	6370		43.0239	6115	6051.49	-1436.24				43.0239	6370	6197.71	2179.18
	43.0502	5980	43.0502	6162		43.0502	5980	6052.93	-1572.67				43.0502	6162	6205.62	1963.26
	43.0764	5949	43.0764	6156		43.0764	5949	6053.32	-1604.07				43.0764	6156	6218.6	1944.28
	43.1027	6105	43.1027	6324		43.1027	6105	6052.8	-1447.54				43.1027	6324	6227.74	2103.15
	43.129	6094	43.129	6334		43.129	6094	6051.57	-1457.32				43.129	6334	6237.18	2103.71
	43.1552	6135	43.1552	6396		43.1552	6135	6049.79	-1414.54				43.1552	6396	6247.09	2155.8
	43.1815	5988	43.1815	6454		43.1815	5988	6047.63	-1559.37				43.1815	6454	6258.5	2202.39
	43.2077	6162	43.2077	6319		43.2077	6162	6045.22	-1382.97				43.2077	6319	6267.12	2058.76
	43.234	6059	43.234	6389		43.234	6059	6042.55	-1483.3				43.234	6389	6274.8	2121.09
	43.2603	5945	43.2603	6409		43.2603	5945	6040.03	-1594.77				43.2603	6409	6279.03	2136.85
	43.2865	6185	43.2865	6286		43.2865	6185	6037.59	-1352.33				43.2865	6286	6283.85	2009.04
	43.3128	6111	43.3128	6411		43.3128	6111	6035.26	-1424.01				43.3128	6411	6286.64	2131.25
	43.339	6064	43.339	6243		43.339	6064	6033	-1468.75				43.339	6243	6287	1962.89
	43.3653	6068	43.3653	6446		43.3653	6068	6030.92	-1462.66				43.3653	6446	6284.64	2168.25
	43.3916	5929	43.3916	6476		43.3916	5929	6028.91	-1599.65				43.3916	6476	6279.27	2203.62
	43.4178	5956	43.4178	6138		43.4178	5956	6026.9	-1570.64				43.4178	6138	6270.69	1874.2
	43.4441	6010	43.4441	6651		43.4441	6010	6024.81	-1514.55				43.4441	6651	6258.78	2399.1
	43.4703	6123	43.4703	6661		43.4703	6123	6022.55	-1399.3				43.4703	6661	6243.56	2424.33
	43.4966	6176	43.4966	6440		43.4966	6176	6019.67	-1343.41				43.4966	6440	6225.15	2221.73
	43.5229	6327	43.5229	6582		43.5229	6327	6016.84	-1189.58				43.5229	6582	6166.08	2422.81
	43.5491	6182	43.5491	6406		43.5491	6182	5992.52	-1310.27				43.5491	6406	6148.53	2264.36
	43.5754	6376	43.5754	6515		43.5754	6376	5992.14	-1115.88				43.5754	6515	6132.84	2389.04
	43.6016	5961	43.6016	6427		43.6016	5961	5995.33	-1534.07				43.6016	6427	6121.02	2312.87
	43.6279	6389	43.6279	6430		43.6279	6389	6005.28	-1116.02				43.6279	6430	6095.63	2341.26
	43.6542	6332	43.6542	6471		43.6542	6332	6015.14	-1182.88				43.6542	6471	6101.43	2376.46
	43.6804	6406	43.6804	6462		43.6804	6406	6053.48	-1147.22				43.6804	6462	6120.79	2348.1
	43.7067	6339	43.7067	6554		43.7067	6339	6117.77	-1278.52				43.7067	6554	6157.39	2403.5
	43.7329	6428	43.7329	6617		43.7329	6428	6218.77	-1290.51				43.7329	6617	6215.05	2408.84
	43.7592	6458	43.7592	6574		43.7592	6458	6369.24	-1410.98				43.7592	6574	6296.85	2284.04
	43.7855	6597	43.7855	6634		43.7855	6597	6583.23	-1485.98				43.7855	6634	6409.46	2231.43
	43.8117	6659	43.8117	6670		43.8117	6659	6874.67	-1715.42				43.8117	6670	6554.6	2122.29
	43.838	6873	43.838	6633		43.838	6873	7255.35	-1882.1				43.838	6633	6735.16	1904.73
	43.8642	7158	43.8642	6737		43.8642	7158	7732.4	-2074.14				43.8642	6737	6953.13	1790.75
	43.8905	7450	43.8905	6992		43.8905	7450	8305.78	-2355.52				43.8905	6992	7209.51	1789.38
	43.9168	7928	43.9168	7107		43.9168	7928	8965.57	-2537.32				43.9168	7107	7504.24	1609.64
	43.943	8228	43.943	7162		43.943	8228	9691.35	-2963.09				43.943	7162	7834.53	1334.35
	43.9693	9038	43.9693	7236		43.9693	9038	10451.9	-2913.65				43.9693	7236	8196.21	1046.68
	43.9955	9880	43.9955	7517		43.9955	9880	11207.4	-2827.18				43.9955	7517	8583.2	940.686
	44.0218	10813	44.0218	7792		44.0218	10813	11913.1	-2599.85				44.0218	7792	8987.65	811.242
	44.0481	12264	44.0481	8100		44.0481	12264	12523.6	-1759.37				44.0481	8100	9400.15	706.739
	44.0743	13522	44.0743	8346		44.0743	13522	12998	-975.735				44.0743	8346	9810.22	542.671
	44.1006	14570	44.1006	8736		44.1006	14570	13303.3	-233.035				44.1006	8736	10206.8	536.068
	44.1268	15119	44.1268	9313		44.1268	15119	13418.1	201.135				44.1268	9313	10579	740.86
	44.1531	15192	44.1531	9999		44.1531	15192	13335.1	357.191				44.1531	9999	10921.3	1084.55
	44.1794	14285	44.1794	10812		44.1794	14285	13062.1	-276.89				44.1794	10812	11215	1603.88
	44.2056	13543	44.2056	11629		44.2056	13543	12622.1	-578.866				44.2056	11629	11457.2	2178.74
	44.2319	12654	44.2319	12441		44.2319	12654	12049.1	-894.806				44.2319	12441	11641.6	2806.28
	44.2581	11690	44.2581	13157		44.2581	11690	11383.4	-1193.16				44.2581	13157	11766.2	3397.73
	44.2844	10745	44.2844	13592		44.2844	10745	10667.4	-1422.11				44.2844	13592	11823.1	3775.83
	44.3107	9642	44.3107	13888		44.3107	9642	9940.87	-1798.62				44.3107	13888	11813.6	4081.29
	44.3369	8948	44.3369	13680		44.3369	8948	9238.76	-1790.5				44.3369	13680	11738.8	3948.13
	44.3632	8200	44.3632	13540		44.3632	8200	8588.32	-1888.06				44.3632	13540	11601.6	3945.3
	44.3894	7441	44.3894	12751		44.3894	7441	8008.28	-2067.03				44.3894	12751	11407.1	3350.77
	44.4157	7171	44.4157	12200		44.4157	7171	7508.77	-1837.52				44.4157	12200	11162	3044.88
	44.442	6905	44.442	11496		44.442	6905	7092.67	-1687.41				44.442	11496	10874.4	2628.44
	44.4682	6650	44.4682	10694		44.4682	6650	6756.61	-1606.35				44.4682	10694	10553.4	2147.47
	44.4945	6694	44.4945	10089		44.4945	6694	6493.45	-1299.2				44.4945	10089	10204.3	1891.55
	44.5207	6283	44.5207	9310		44.5207	6283	6293.01	-1509.75				44.5207	9310	9844.39	1472.5
	44.547	6531	44.547	8767		44.547	6531	6144.87	-1113.62				44.547	8767	9479.28	1294.61
	44.5733	6363	44.5733	8342		44.5733	6363	6038.58	-1175.33				44.5733	8342	9116.91	1231.98
	44.5995	6182	44.5995	7813		44.5995	6182	5964.81	-1282.56				44.5995	7813	8764.29	1055.6
	44.6258	6190	44.6258	7593		44.6258	6190	5915.51	-1225.25				44.6258	7593	8425.08	1174.81
	44.652	6039	44.652	7322		44.652	6039	5883.77	-1344.51				44.652	7322	8107.9	1220.99
	44.6783	6282	44.6783	7038		44.6783	6282	5864.44	-1082.19				44.6783	7038	7814.27	1230.62
	44.7046	6079	44.7046	7104		44.7046	6079	5853.47	-1274.22				44.7046	7104	7546.29	1564.6
	44.7308	5982	44.7308	6857		44.7308	5982	5847.91	-1365.65				44.7308	6857	7305.22	1558.66
	44.7571	6033	44.7571	6894		44.7571	6033	5845.52	-1312.27				44.7571	6894	7091.5	1809.39
	44.7833	6170	44.7833	6674		44.7833	6170	5844.76	-1174.51				44.7833	6674	6904.88	1776.01
	44.8096	6083	44.8096	6620		44.8096	6083	5844.56	-1261.3				44.8096	6620	6744.58	1882.31
	44.8359	5946	44.8359	6770		44.8359	5946	5844.22	-1397.97				44.8359	6770	6609.41	2167.48
	44.8621	6130	44.8621	6737		44.8621	6130	5843.37	-1213.12				44.8621	6737	6497.87	2246.02
	44.8884	6242	44.8884	6572		44.8884	6242	5841.89	-1099.64				44.8884	6572	6408.29	2170.59
	44.9146	6150	44.9146	6601		44.9146	6150	5859.64	-1209.38				44.9146	6601	6338.89	2269
	44.9409	5885	44.9409	6532		44.9409	5885	5856.16	-1470.9				44.9409	6532	6327.12	2211.76
	44.9672	5882	44.9672	6579		44.9672	5882	5852.76	-1470.51				44.9672	6579	6295.15	2290.73
	44.9934	5830	44.9934	6438		44.9934	5830	5849.85	-1519.6				44.9934	6438	6275.97	2168.92
	45.0197	5945	45.0197	6536		45.0197	5945	5847.77	-1402.51				45.0197	6536	6268.08	2274.8
	45.0459	5988	45.0459	6304		45.0459	5988	5846.83	-1358.58				45.0459	6304	6288.67	2022.22
	45.0722	5949	45.0722	6235		45.0722	5949	5847.29	-1398.04				45.0722	6235	6300.16	1941.72
	45.0985	6057	45.0985	6383		45.0985	6057	5849.14	-1291.88				45.0985	6383	6316.95	2072.93
	45.1247	5936	45.1247	6377		45.1247	5936	5852.38	-1416.12				45.1247	6377	6337.64	2046.25
	45.151	6000	45.151	6404		45.151	6000	5856.73	-1356.47				45.151	6404	6360.84	2050.05
	45.1772	5931	45.1772	6293		45.1772	5931	5862.28	-1431.02				45.1772	6293	6385.65	1914.23
	45.2035	5837	45.2035	6453		45.2035	5837	5868.61	-1531.35				45.2035	6453	6410.57	2049.32
	45.2298	6050	45.2298	6216		45.2298	6050	5875.35	-1325.1				45.2298	6216	6435.64	1787.25
	45.256	6070	45.256	6361		45.256	6070	5882.39	-1312.14				45.256	6361	6458.77	1909.11
	45.2823	5939	45.2823	6153		45.2823	5939	5889.46	-1450.21				45.2823	6153	6479.71	1680.18
	45.3085	5931	45.3085	6273		45.3085	5931	5900.14	-1468.88				45.3085	6273	6497.74	1782.15
	45.3348	5966	45.3348	6336		45.3348	5966	5906.02	-1439.76				45.3348	6336	6513.95	1828.94
	45.3611	5976	45.3611	6289		45.3611	5976	5910.74	-1434.49				45.3611	6289	6527.26	1768.63
	45.3873	5939	45.3873	6178		45.3873	5939	5913.88	-1474.63				45.3873	6178	6537.98	1646.91
	45.4136	5863	45.4136	6220		45.4136	5863	5914.8	-1551.55				45.4136	6220	6544.49	1682.4
	45.4398	5929	45.4398	6469		45.4398	5929	5914.43	-1485.17				45.4398	6469	6548.14	1927.74
	45.4661	5785	45.4661	6341		45.4661	5785	5908.25	-1622.99				45.4661	6341	6549.06	1798.83
	45.4924	5852	45.4924	6187		45.4924	5852	5897.64	-1545.38				45.4924	6187	6547.72	1646.16
	45.5186	5881	45.5186	6262		45.5186	5881	5882.38	-1501.12				45.5186	6262	6542.73	1726.16
	45.5449	5733	45.5449	6364		45.5449	5733	5862.8	-1629.55				45.5449	6364	6534.9	1835.99
	45.5711	5893	45.5711	6304		45.5711	5893	5839.71	-1446.45				45.5711	6304	6519.58	1791.31
	45.5974	5929	45.5974	6307		45.5974	5929	5815.27	-1386.02				45.5974	6307	6505.82	1808.07
	45.6237	5978	45.6237	6304		45.6237	5978	5791.5	-1313.24				45.6237	6304	6489.28	1821.6
	45.6499	5926	45.6499	6195		45.6499	5926	5770.9	-1344.65				45.6499	6195	6470.01	1731.88
	45.6762	5855	45.6762	6275		45.6762	5855	5755.65	-1400.39				45.6762	6275	6448.1	1833.79
	45.7024	5901	45.7024	6214		45.7024	5901	5747.5	-1346.25				45.7024	6214	6421.42	1799.46
	45.7287	5980	45.7287	6216		45.7287	5980	5747.96	-1267.7				45.7287	6216	6395.01	1827.88
	45.755	5891	45.755	6166		45.755	5891	5757.54	-1366.29				45.755	6166	6367.02	1805.86
	45.7812	5998	45.7812	6198		45.7812	5998	5776.28	-1278.02				45.7812	6198	6337.99	1866.9
	45.8075	5983	45.8075	6182		45.8075	5983	5803.16	-1319.91				45.8075	6182	6308.49	1880.39
	45.8337	5943	45.8337	6253		45.8337	5943	5836.31	-1393.06				45.8337	6253	6279.18	1980.71
	45.86	5965	45.86	6298		45.86	5965	5873.2	-1407.94				45.86	6298	6251.37	2053.52
	45.8863	5722	45.8863	6239		45.8863	5722	5911.48	-1689.22				45.8863	6239	6224.25	2021.64
	45.9125	6066	45.9125	6152		45.9125	6066	5948.52	-1382.26				45.9125	6152	6199.17	1959.72
	45.9388	6078	45.9388	6192		45.9388	6078	5982.79	-1404.54				45.9388	6192	6176.72	2022.17
	45.965	5973	45.965	6281		45.965	5973	6013.11	-1539.85				45.965	6281	6157.64	2130.24
	45.9913	5899	45.9913	6194		45.9913	5899	6038.9	-1639.65				45.9913	6194	6142.31	2058.57
	46.0176	5942	46.0176	6376		46.0176	5942	6059.79	-1617.54				46.0176	6376	6130.55	2252.33
	46.0438	6015	46.0438	6288		46.0438	6015	6076.16	-1560.91				46.0438	6288	6122.9	2171.99
	46.0701	5964	46.0701	6181		46.0701	5964	6088.55	-1624.29				46.0701	6181	6119.44	2068.45
	46.0963	5889	46.0963	6333		46.0963	5889	6097.64	-1708.38				46.0963	6333	6119.8	2220.09
	46.1226	5840	46.1226	6273		46.1226	5840	6104.12	-1763.86				46.1226	6273	6123.96	2155.93
	46.1489	5807	46.1489	6220		46.1489	5807	6108.54	-1801.29				46.1489	6220	6131.06	2095.83
	46.1751	6012	46.1751	6342		46.1751	6012	6111.39	-1599.14				46.1751	6342	6140.76	2208.13
	46.2014	5928	46.2014	6312		46.2014	5928	6113.01	-1684.75				46.2014	6312	6152.31	2166.58
	46.2276	5932	46.2276	6277		46.2276	5932	6115.93	-1683.68				46.2276	6277	6165.35	2118.54
	46.2539	5841	46.2539	6220		46.2539	5841	6115.89	-1774.63				46.2539	6220	6179.16	2047.73
	46.2802	6038	46.2802	6188		46.2802	6038	6115.24	-1576.99				46.2802	6188	6192.96	2001.92
	46.3064	6141	46.3064	6125		46.3064	6141	6114.23	-1472.97				46.3064	6125	6206.33	1925.56
	46.3327	6127	46.3327	6103		46.3327	6127	6113.05	-1485.79				46.3327	6103	6218.76	1891.13
	46.3589	5824	46.3589	6399		46.3589	5824	6113.04	-1788.79				46.3589	6399	6230.06	2175.83
	46.3852	5917	46.3852	6261		46.3852	5917	6111.97	-1694.71				46.3852	6261	6239.93	2027.95
	46.4115	5753	46.4115	6197		46.4115	5753	6110.79	-1857.54				46.4115	6197	6248.27	1955.62
	46.4377	5914	46.4377	6253		46.4377	5914	6109.13	-1694.87				46.4377	6253	6255.05	2004.84
	46.464	5886	46.464	6261		46.464	5886	6106.35	-1720.09				46.464	6261	6260.33	2007.56
	46.4902	5864	46.4902	6208		46.4902	5864	6101.64	-1737.38				46.4902	6208	6264.24	1950.65
	46.5165	5952	46.5165	6249		46.5165	5952	6094.04	-1641.78				46.5165	6249	6266.97	1988.92
	46.5428	5989	46.5428	6269		46.5428	5989	6082.71	-1593.45				46.5428	6269	6268.72	2007.17
	46.569	5918	46.569	6197		46.569	5918	6067.05	-1648.79				46.569	6197	6269.72	1934.17
	46.5953	5911	46.5953	6372		46.5953	5911	6046.96	-1635.7				46.5953	6372	6270.22	2108.67
	46.6215	5838	46.6215	6341		46.6215	5838	6021.1	-1682.85				46.6215	6341	6270.45	2077.44
	46.6478	5848	46.6478	6426		46.6478	5848	5994.84	-1646.58				46.6478	6426	6270.62	2162.26
	46.6741	6000	46.6741	6209		46.6741	6000	5968.07	-1467.82				46.6741	6209	6270.94	1944.95
	46.7003	5894	46.7003	6231		46.7003	5894	5943.27	-1549.02				46.7003	6231	6271.55	1966.34
	46.7266	6080	46.7266	6395		46.7266	6080	5922.89	-1342.63				46.7266	6395	6272.55	2129.34
	46.7528	5840	46.7528	6238		46.7528	5840	5909.41	-1569.16				46.7528	6238	6274	1970.88
	46.7791	6008	46.7791	6257		46.7791	6008	5904.44	-1396.18				46.7791	6257	6275.91	1987.97
	46.8054	5787	46.8054	6336		46.8054	5787	5909.22	-1621.97				46.8054	6336	6278.25	2064.64
	46.8316	5878	46.8316	6281		46.8316	5878	5924.02	-1545.77				46.8316	6281	6280.91	2006.97
	46.8579	5893	46.8579	6527		46.8579	5893	5947.94	-1554.69				46.8579	6527	6283.81	2250.08
	46.8841	5720	46.8841	6332		46.8841	5720	5978.93	-1758.68				46.8841	6332	6286.6	2052.29
	46.9104	5919	46.9104	6442		46.9104	5919	6013.84	-1594.59				46.9104	6442	6289.31	2159.57
	46.9367	5770	46.9367	6324		46.9367	5770	6048.77	-1778.51				46.9367	6324	6291.8	2039.08
	46.9629	6113	46.9629	6363		46.9629	6113	6079.2	-1465.95				46.9629	6363	6293.99	2075.9
	46.9892	6058	46.9892	6289		46.9892	6058	6101.16	-1542.91				46.9892	6289	6229.71	2066.18
	47.0154	6094	47.0154	6213		47.0154	6094	6110.19	-1515.93				47.0154	6213	6232.67	1987.21
	47.0417	6225	47.0417	6381		47.0417	6225	6102.45	-1377.19				47.0417	6381	6237.56	2150.32
	47.068	5975	47.068	6605		47.068	5975	6074.9	-1599.65				47.068	6605	6245.34	2366.55
	47.0942	6035	47.0942	6514		47.0942	6035	5909.66	-1374.4				47.0942	6514	6257.24	2263.64
	47.1205	6112	47.1205	6341		47.1205	6112	5862.42	-1250.17				47.1205	6341	6240.29	2107.6
	47.1467	6151	47.1467	6360		47.1467	6151	5822.23	-1170.97				47.1467	6360	6266.93	2099.96
	47.173	6205	47.173	6341		47.173	6205	5807.56	-1102.3				47.173	6341	6304.86	2043.03
	47.1993	6149	47.1993	6499		47.1993	6149	5842.61	-1193.36				47.1993	6499	6357.11	2148.78
	47.2255	6265	47.2255	6529		47.2255	6265	5896.4	-1131.14				47.2255	6529	6427.04	2108.85
	47.2518	6365	47.2518	6709		47.2518	6365	6129.93	-1264.68				47.2518	6709	6518.2	2197.68
	47.278	6645	47.278	6560		47.278	6645	6507.42	-1362.16				47.278	6560	6637.37	1929.51
	47.3043	6793	47.3043	6728		47.3043	6793	7044.44	-1751.19				47.3043	6728	6775.96	1958.93
	47.3306	7024	47.3306	6761		47.3306	7024	7744.83	-2220.58				47.3306	6761	6952.05	1815.84
	47.3568	7579	47.3568	6716		47.3568	7579	8587.31	-2508.05				47.3568	6716	7161.61	1561.28
	47.3831	8532	47.3831	6903		47.3831	8532	9526.31	-2494.05				47.3831	6903	7407.11	1502.78
	47.4093	9777	47.4093	7201		47.4093	9777	10497.3	-2220.02				47.4093	7201	7684.52	1523.36
	47.4356	11772	47.4356	7475		47.4356	11772	11428.5	-1156.24				47.4356	7475	7991.27	1490.61
	47.4619	13904	47.4619	7563		47.4619	13904	12251.8	152.407				47.4619	7563	8328.05	1241.84
	47.4881	15021	47.4881	8133		47.4881	15021	12914.8	606.47				47.4881	8133	8685.87	1454.02
	47.5144	14872	47.5144	8834		47.5144	14872	13369.3	2.9869				47.5144	8834	9056.61	1784.28
	47.5406	13518	47.5406	9326		47.5406	13518	13580.6	-1562.33				47.5406	9326	9430.68	1902.21
	47.5669	13261	47.5669	10074		47.5669	13261	13533.6	-1772.31				47.5669	10074	9797.31	2283.58
	47.5932	12659	47.5932	10764		47.5932	12659	13241.3	-2082.03				47.5932	10764	10146	2624.88
	47.6194	12343	47.6194	11415		47.6194	12343	12751.8	-1908.57				47.6194	11415	10466.2	2955.64
	47.6457	12036	47.6457	12352		47.6457	12036	12126.8	-1590.53				47.6457	12352	10748.8	3610.09
	47.6719	10901	47.6719	12605		47.6719	10901	11429.4	-2028.11				47.6719	12605	10985.4	3626.5
	47.6982	10215	47.6982	12631		47.6982	10215	10713.6	-1998.37				47.6982	12631	11169.7	3468.17
	47.7245	9433	47.7245	12523		47.7245	9433	10022.2	-2088.99				47.7245	12523	11296.7	3233.21
	47.7507	9046	47.7507	11957		47.7507	9046	9387.32	-1841.07				47.7507	11957	11362.6	2601.29
	47.777	8584	47.777	11514		47.777	8584	8829.37	-1745.11				47.777	11514	11365.3	2155.6
	47.8032	8297	47.8032	10865		47.8032	8297	8356.98	-1559.72				47.8032	10865	11304.5	1567.39
	47.8295	8146	47.8295	10417		47.8295	8146	7968.68	-1322.43				47.8295	10417	11182.4	1241.49
	47.8558	7717	47.8558	10002		47.8558	7717	7654.73	-1437.47				47.8558	10002	11001.3	1007.59
	47.882	7652	47.882	9555		47.882	7652	7402.64	-1250.38				47.882	9555	10771.9	790.021
	47.9083	7321	47.9083	9227		47.9083	7321	7198.77	-1377.52				47.9083	9227	10500	733.907
	47.9345	7172	47.9345	9070		47.9345	7172	7030.92	-1358.66				47.9345	9070	10194.7	882.15
	47.9608	6887	47.9608	9008		47.9608	6887	6891.59	-1504.33				47.9608	9008	9866.1	1148.79
	47.9871	6751	47.9871	9024		47.9871	6751	6769.23	-1517.97				47.9871	9024	9523.2	1507.69
	48.0133	6789	48.0133	8913		48.0133	6789	6662.85	-1373.6				48.0133	8913	9178.05	1741.84
	48.0396	6475	48.0396	8753		48.0396	6475	6569.8	-1594.55				48.0396	8753	8838.49	1921.4
	48.0658	6628	48.0658	8638		48.0658	6628	6489.51	-1361.26				48.0658	8638	8512.28	2132.61
	48.0921	6369	48.0921	8452		48.0921	6369	6421.97	-1552.71				48.0921	8452	8205.58	2253.31
	48.1184	6505	48.1184	8145		48.1184	6505	6363.01	-1357.76				48.1184	8145	7922.89	2228.99
	48.1446	6197	48.1446	7912		48.1446	6197	6308.19	-1610.93				48.1446	7912	7667.09	2251.8
	48.1709	6289	48.1709	7759		48.1709	6289	6319.88	-1530.62				48.1709	7759	7439.27	2326.62
	48.1971	6138	48.1971	7580		48.1971	6138	6268.65	-1630.4				48.1971	7580	7240.02	2346.86
	48.2234	6169	48.2234	7278		48.2234	6169	6220.04	-1550.79				48.2234	7278	7068.25	2216.64
	48.2497	6221	48.2497	7224		48.2497	6221	6171.69	-1450.44				48.2497	7224	6922.24	2308.65
	48.2759	6223	48.2759	7033		48.2759	6223	6123.41	-1400.16				48.2759	7033	6799.93	2239.96
	48.3022	6251	48.3022	7068		48.3022	6251	6108.15	-1356.89				48.3022	7068	6698.85	2376.04
	48.3284	6147	48.3284	7045		48.3284	6147	6057.14	-1409.88				48.3284	7045	6616.61	2435.27
	48.3547	6108	48.3547	6819		48.3547	6108	6006.13	-1397.87				48.3547	6819	6550.69	2275.2
	48.381	6100	48.381	6625		48.381	6100	5955.21	-1354.96				48.381	6625	6498.64	2133.25
	48.4072	5987	48.4072	6565		48.4072	5987	5908.04	-1420.78				48.4072	6565	6458.24	2113.65
	48.4335	6032	48.4335	6813		48.4335	6032	5862.49	-1330.23				48.4335	6813	6492.88	2327.01
	48.4597	6013	48.4597	6661		48.4597	6013	5822.8	-1309.54				48.4597	6661	6469.74	2198.15
	48.486	5887	48.486	6496		48.486	5887	5786.21	-1398.95				48.486	6496	6451.57	2051.32
	48.5123	6093	48.5123	6498		48.5123	6093	5755.75	-1162.5				48.5123	6498	6437.38	2067.51
	48.5385	6075	48.5385	6518		48.5385	6075	5732.74	-1157.49				48.5385	6518	6458.36	2066.52
	48.5648	6136	48.5648	6528		48.5648	6136	5718.69	-1082.44				48.5648	6528	6450.13	2084.76
	48.591	6117	48.591	6500		48.591	6117	5715.77	-1098.52				48.591	6500	6442.62	2064.26
	48.6173	6013	48.6173	6287		48.6173	6013	5722.54	-1209.28				48.6173	6287	6435.48	1858.41
	48.6436	6025	48.6436	6345		48.6436	6025	5740.13	-1214.88				48.6436	6345	6428.36	1923.53
	48.6698	6133	48.6698	6503		48.6698	6133	5767.69	-1134.44				48.6698	6503	6421	2088.89
	48.6961	5836	48.6961	6585		48.6961	5836	5803.81	-1467.55				48.6961	6585	6410	2181.89
	48.7223	5985	48.7223	6279		48.7223	5985	5844.71	-1359.46				48.7223	6279	6406.62	1879.26
	48.7486	6038	48.7486	6463		48.7486	6038	5890.95	-1352.69				48.7486	6463	6398.47	2071.42
	48.7749	5984	48.7749	6232		48.7749	5984	5939.81	-1455.56				48.7749	6232	6389.47	1849.41
	48.8011	5898	48.8011	6329		48.8011	5898	5988.7	-1590.45				48.8011	6329	6379.86	1956.03
	48.8274	5946	48.8274	6480		48.8274	5946	6035.39	-1589.13				48.8274	6480	6368.25	2118.64
	48.8536	5843	48.8536	6450		48.8536	5843	6078.05	-1734.8				48.8536	6450	6360.64	2096.24
	48.8799	6147	48.8799	6196		48.8799	6147	6115.36	-1468.11				48.8799	6196	6351.51	1851.38
	48.9062	5985	48.9062	6358		48.9062	5985	6146.51	-1661.26				48.9062	6358	6341.87	2023.02
	48.9324	6105	48.9324	6271		48.9324	6105	6171.17	-1565.91				48.9324	6271	6332.61	1945.28
	48.9587	6000	48.9587	6256		48.9587	6000	6189.46	-1689.2				48.9587	6256	6323.88	1939
	48.9849	5927	48.9849	5950		48.9849	5927	6201.8	-1774.54				48.9849	5950	6315.81	1641.07
	49.0112	5832	49.0112	6386		49.0112	5832	6208.73	-1876.48				49.0112	6386	6308.78	2084.1
	49.0375	5822	49.0375	6268		49.0375	5822	6210.86	-1888.6				49.0375	6268	6302.19	1972.69
	49.0637	5928	49.0637	6176		49.0637	5928	6208.71	-1780.45				49.0637	6176	6296.35	1886.54
	49.09	6074	49.09	6260		49.09	6074	6202.72	-1628.47				49.09	6260	6291.2	1975.69
	49.1162	5853	49.1162	6204		49.1162	5853	6192.44	-1839.18				49.1162	6204	6286.69	1924.2
	49.1425	5899	49.1425	6210		49.1425	5899	6179.48	-1780.22				49.1425	6210	6282.73	1934.16
	49.1688	5929	49.1688	6272		49.1688	5929	6160.16	-1730.9				49.1688	6272	6279.23	1999.66
	49.195	6010	49.195	6266		49.195	6010	6140.05	-1629.79				49.195	6266	6276	1996.89
	49.2213	5771	49.2213	5946		49.2213	5771	6116.21	-1844.96				49.2213	5946	6273.1	1679.79
	49.2475	5736	49.2475	6323		49.2475	5736	6089.7	-1853.45				49.2475	6323	6270.34	2059.55
	49.2738	5888	49.2738	6317		49.2738	5888	6058.69	-1670.44				49.2738	6317	6269.64	2054.25
	49.3001	6074	49.3001	6286		49.3001	6074	6024.48	-1450.23				49.3001	6286	6266.9	2025.99
	49.3263	5974	49.3263	6219		49.3263	5974	5988.45	-1514.19				49.3263	6219	6263.83	1962.05
	49.3526	5939	49.3526	6413		49.3526	5939	5951.63	-1512.37				49.3526	6413	6260.46	2159.43
	49.3788	5860	49.3788	6249		49.3788	5860	5915.97	-1555.71				49.3788	6249	6256.65	1999.24
	49.4051	5893	49.4051	6214		49.4051	5893	5882.04	-1488.78				49.4051	6214	6254.65	1966.24
	49.4314	5859	49.4314	6239		49.4314	5859	5851.67	-1492.42				49.4314	6239	6249.41	1996.48
	49.4576	5963	49.4576	6398		49.4576	5963	5825.95	-1362.7				49.4576	6398	6243.46	2161.42
	49.4839	5891	49.4839	6312		49.4839	5891	5805.48	-1414.23				49.4839	6312	6236.73	2082.15
	49.5101	5825	49.5101	6290		49.5101	5825	5790.32	-1465.06				49.5101	6290	6229.23	2067.66
	49.5364	6101	49.5364	6142		49.5364	6101	5779.96	-1178.71				49.5364	6142	6221.72	1927.17
	49.5627	5897	49.5627	6209		49.5627	5897	5773.48	-1376.22				49.5627	6209	6212.57	2003.32
	49.5889	5926	49.5889	6117		49.5889	5926	5769.67	-1343.42				49.5889	6117	6203	1920.89
	49.6152	5933	49.6152	6225		49.6152	5933	5767.32	-1334.06				49.6152	6225	6192.64	2039.25
	49.6414	5889	49.6414	6274		49.6414	5889	5765.6	-1376.34				49.6414	6274	6181.83	2099.05
	49.6677	5798	49.6677	6266		49.6677	5798	5763.22	-1464.97				49.6677	6266	6170.8	2102.09
	49.694	5886	49.694	6272		49.694	5886	5760.26	-1374.01				49.694	6272	6159.57	2119.31
	49.7202	5896	49.7202	6312		49.7202	5896	5756.88	-1360.62				49.7202	6312	6148.46	2170.42
	49.7465	5945	49.7465	6140		49.7465	5945	5753.57	-1308.31				49.7465	6140	6137.43	2009.46
	49.7727	5831	49.7727	6088		49.7727	5831	5751.11	-1419.86				49.7727	6088	6126.75	1968.14
	49.799	5955	49.799	6177		49.799	5955	5749.92	-1294.67				49.799	6177	6116.63	2067.26
	49.8253	5938	49.8253	6342		49.8253	5938	5750.83	-1312.58				49.8253	6342	6107.27	2241.62
	49.8515	5935	49.8515	6249		49.8515	5935	5754.33	-1319.08				49.8515	6249	6098.87	2157.02
	49.8778	5793	49.8778	6151		49.8778	5793	5760.64	-1467.38				49.8778	6151	6091.65	2066.23
	49.904	5791	49.904	6180		49.904	5791	5769.6	-1478.34				49.904	6180	6085.85	2101.04
	49.9303	5956	49.9303	6188		49.9303	5956	5780.76	-1324.51				49.9303	6188	6081.68	2113.2
	49.9566	5838	49.9566	6361		49.9566	5838	5793.49	-1455.24				49.9566	6361	6079.37	2288.52
	49.9828	5759	49.9828	6148		49.9828	5759	5807.11	-1547.86				49.9828	6148	6079.15	2075.74
	50.0091	5688	50.0091	6102		50.0091	5688	5820.98	-1632.73				50.0091	6102	6081.05	2027.84
	50.0353	5909	50.0353	6246		50.0353	5909	5834.43	-1425.18				50.0353	6246	6085.24	2167.65
	50.0616	5749	50.0616	6140		50.0616	5749	5847.28	-1598.02				50.0616	6140	6091.79	2055.1
	50.0879	5797	50.0879	6028		50.0879	5797	5858.8	-1561.55				50.0879	6028	6100.72	1934.17
	50.1141	5896	50.1141	6305		50.1141	5896	5869.03	-1472.77				50.1141	6305	6112.03	2199.86
	50.1404	5815	50.1404	6349		50.1404	5815	5877.86	-1562.6				50.1404	6349	6125.59	2230.3
	50.1666	5817	50.1666	6007		50.1666	5817	5885.21	-1567.96				50.1666	6007	6141.34	1872.55
	50.1929	6091	50.1929	6211		50.1929	6091	5891.22	-1299.96				50.1929	6211	6159.15	2058.74
	50.2192	5911	50.2192	6341		50.2192	5911	5895.73	-1484.47				50.2192	6341	6178.84	2169.05
	50.2454	5804	50.2454	6414		50.2454	5804	5898.94	-1594.68				50.2454	6414	6200.19	2220.7
	50.2717	5949	50.2717	6191		50.2717	5949	5900.99	-1451.74				50.2717	6191	6222.94	1974.95
	50.2979	5939	50.2979	6186		50.2979	5939	5902.08	-1462.82				50.2979	6186	6246.8	1946.09
	50.3242	6057	50.3242	6179		50.3242	6057	5901.46	-1344.2				50.3242	6179	6271.45	1914.44
	50.3505	5921	50.3505	6250		50.3505	5921	5901.34	-1480.09				50.3505	6250	6295.43	1961.46
	50.3767	5974	50.3767	6306		50.3767	5974	5901.03	-1426.77				50.3767	6306	6320.83	1992.05
	50.403	5950	50.403	6351		50.403	5950	5900.78	-1450.53				50.403	6351	6344.94	2012.94
	50.4293	5986	50.4293	6318		50.4293	5986	5898.31	-1412.06				50.4293	6318	6377.61	1947.28
	50.4555	6128	50.4555	6248		50.4555	6128	5900.63	-1272.37				50.4555	6248	6401.63	1853.26
	50.4818	6074	50.4818	6298		50.4818	6074	5906.81	-1332.55				50.4818	6298	6425.17	1879.72
	50.508	6083	50.508	6407		50.508	6083	5916.31	-1333.06				50.508	6407	6448.46	1965.43
	50.5343	6108	50.5343	6370		50.5343	6108	5932.33	-1324.08				50.5343	6370	6470.21	1906.68
	50.5605	6044	50.5605	6305		50.5605	6044	5952.31	-1408.06				50.5605	6305	6491.62	1820.26
	50.5868	5809	50.5868	6429		50.5868	5809	5979.08	-1669.83				50.5868	6429	6515.58	1920.31
	50.6131	6048	50.6131	6291		50.6131	6048	6016.13	-1467.88				50.6131	6291	6535.23	1762.66
	50.6393	6113	50.6393	6246		50.6393	6113	6062.35	-1449.1				50.6393	6246	6553.95	1698.94
	50.6656	6160	50.6656	6436		50.6656	6160	6119.19	-1458.93				50.6656	6436	6571.78	1871.11
	50.6918	6273	50.6918	6279		50.6918	6273	6183.45	-1410.19				50.6918	6279	6588.73	1697.16
	50.7181	6216	50.7181	6207		50.7181	6216	6254.82	-1538.56				50.7181	6207	6604.19	1609.7
	50.7444	6272	50.7444	6368		50.7444	6272	6331.04	-1558.78				50.7444	6368	6618.33	1756.55
	50.7706	6275	50.7706	6276		50.7706	6275	6409.42	-1634.16				50.7706	6276	6632.75	1650.14
	50.7969	6244	50.7969	6471		50.7969	6244	6487.31	-1743.06				50.7969	6471	6646.33	1831.56
	50.8231	6238	50.8231	6523		50.8231	6238	6561.68	-1823.43				50.8231	6523	6659.09	1870.8
	50.8494	6203	50.8494	6506		50.8494	6203	6629.76	-1926.51				50.8494	6506	6669.26	1843.63
	50.8757	6468	50.8757	6422		50.8757	6468	6689.14	-1720.89				50.8757	6422	6679.83	1749.06
	50.9019	6601	50.9019	6364		50.9019	6601	6737.21	-1635.95				50.9019	6364	6690.5	1680.39
	50.9282	6453	50.9282	6689		50.9282	6453	6772.26	-1819				50.9282	6689	6700.92	1994.97
	50.9544	6531	50.9544	6520		50.9544	6531	6793.93	-1762.68				50.9544	6520	6710.77	1816.12
	50.9807	6607	50.9807	6530		50.9807	6607	6803.18	-1695.93				50.9807	6530	6721.38	1815.51
	51.007	6681	51.007	6761		51.007	6681	6802.31	-1621.06				51.007	6761	6732.9	2034.98
	51.0332	6817	51.0332	6683		51.0332	6817	6794.11	-1476.85				51.0332	6683	6746.45	1943.43
	51.0595	6885	51.0595	6746		51.0595	6885	6781.92	-1396.66				51.0595	6746	6760.74	1992.15
	51.0857	6889	51.0857	6720		51.0857	6889	6769.53	-1380.27				51.0857	6720	6776.86	1950.03
	51.112	7077	51.112	6850		51.112	7077	6761.33	-1184.08				51.112	6850	6794.94	2061.95
	51.1383	6843	51.1383	6902		51.1383	6843	6761.22	-1417.97				51.1383	6902	6815.16	2093.72
	51.1645	6934	51.1645	6822		51.1645	6934	6772.37	-1338.11				51.1645	6822	6837.54	1991.35
	51.1908	6979	51.1908	6992		51.1908	6979	6796.85	-1317.6				51.1908	6992	6862.46	2136.43
	51.217	7130	51.217	6910		51.217	7130	6834.66	-1204.4				51.217	6910	6889.09	2027.8
	51.2433	7307	51.2433	7054		51.2433	7307	6884.24	-1076.98				51.2433	7054	6917.73	2143.15
	51.2696	7202	51.2696	7023		51.2696	7202	6942.12	-1239.87				51.2696	7023	6948.2	2081.69
	51.2958	7136	51.2958	7273		51.2958	7136	7003.5	-1367.25				51.2958	7273	6980.17	2299.72
	51.3221	7105	51.3221	7263		51.3221	7105	7062.9	-1457.64				51.3221	7263	7013.23	2256.65
	51.3483	7342	51.3483	7198		51.3483	7342	7114.5	-1272.25				51.3483	7198	7046.86	2158.02
	51.3746	7173	51.3746	7278		51.3746	7173	7153.17	-1479.91				51.3746	7278	7080.47	2204.42
	51.4009	7267	51.4009	7187		51.4009	7267	7174.97	-1407.71				51.4009	7187	7113.33	2080.56
	51.4271	7122	51.4271	7332		51.4271	7122	7177.66	-1555.4				51.4271	7332	7144.92	2193.97
	51.4534	7170	51.4534	7167		51.4534	7170	7160.85	-1490.59				51.4534	7167	7174.53	1999.35
	51.4796	7089	51.4796	7412		51.4796	7089	7128.49	-1539.23				51.4796	7412	7201.56	2217.32
	51.5059	7060	51.5059	7257		51.5059	7060	7078.05	-1517.8				51.5059	7257	7225.49	2038.4
	51.5322	7044	51.5322	7238		51.5322	7044	7016.02	-1471.76				51.5322	7238	7245.71	1999.18
	51.5584	6954	51.5584	7317		51.5584	6954	6947.15	-1492.9				51.5584	7317	7262.33	2061.56
	51.5847	7006	51.5847	7315		51.5847	7006	6876.02	-1369.77				51.5847	7315	7275.01	2046.87
	51.6109	6878	51.6109	7393		51.6109	6878	6805.83	-1427.58				51.6109	7393	7283.77	2116.12
	51.6372	6880	51.6372	7557		51.6372	6880	6741.8	-1361.54				51.6372	7557	7288.3	2275.58
	51.6635	6927	51.6635	7411		51.6635	6927	6685.68	-1258.42				51.6635	7411	7289.66	2128.23
	51.6897	6869	51.6897	7433		51.6897	6869	6639.31	-1270.05				51.6897	7433	7288.2	2151.68
	51.716	6876	51.716	7477		51.716	6876	6605.68	-1229.42				51.716	7477	7283.09	2200.8
	51.7422	6883	51.7422	7309		51.7422	6883	6580.63	-1197.38				51.7422	7309	7275.38	2040.51
	51.7685	6796	51.7685	7398		51.7685	6796	6565.13	-1268.88				51.7685	7398	7265.51	2139.37
	51.7948	6844	51.7948	7360		51.7948	6844	6558.81	-1214.55				51.7948	7360	7254.88	2112
	51.821	6699	51.821	7522		51.821	6699	6559.78	-1360.52				51.821	7522	7242.18	2286.7
	51.8473	6505	51.8473	7358		51.8473	6505	6566.34	-1561.08				51.8473	7358	7228.86	2136.03
	51.8735	6685	51.8735	7259		51.8735	6685	6577.56	-1392.31				51.8735	7259	7214.87	2051.01
	51.8998	6559	51.8998	7247		51.8998	6559	6589.82	-1530.56				51.8998	7247	7200.97	2052.91
	51.9261	6503	51.9261	7278		51.9261	6503	6602.53	-1599.28				51.9261	7278	7187.55	2097.33
	51.9523	6773	51.9523	7328		51.9523	6773	6614.61	-1341.35				51.9523	7328	7175.17	2159.72
	51.9786	6607	51.9786	7093		51.9786	6607	6625.46	-1518.21				51.9786	7093	7163.79	1936.09
	52.0048	6655	52.0048	6964		52.0048	6655	6635.11	-1479.86				52.0048	6964	7153.9	1816.99
	52.0311	6489	52.0311	7102		52.0311	6489	6645.38	-1656.13				52.0311	7102	7145.75	1963.14
	52.0574	6586	52.0574	6978		52.0574	6586	6654.11	-1567.85				52.0574	6978	7139.56	1845.33
	52.0836	6657	52.0836	7094		52.0836	6657	6662.74	-1505.49				52.0836	7094	7135.61	1965.28
	52.1099	6439	52.1099	7028		52.1099	6439	6672.9	-1733.64				52.1099	7028	7133.83	1901.05
	52.1361	6482	52.1361	7031		52.1361	6482	6684.88	-1702.62				52.1361	7031	7134.41	1903.48
	52.1624	6546	52.1624	7023		52.1624	6546	6699.58	-1653.33				52.1624	7023	7140.04	1889.84
	52.1887	6554	52.1887	7036		52.1887	6554	6715.63	-1661.38				52.1887	7036	7143.54	1899.35
	52.2149	6681	52.2149	7050		52.2149	6681	6733.23	-1551.98				52.2149	7050	7147.01	1909.87
	52.2412	6140	52.2412	6920		52.2412	6140	6752.37	-2112.12				52.2412	6920	7153.4	1773.49
	52.2674	6482	52.2674	6856		52.2674	6482	6767.95	-1785.69				52.2674	6856	7160.6	1702.28
	52.2937	6659	52.2937	7073		52.2937	6659	6779.5	-1620.24				52.2937	7073	7169.77	1910.12
	52.32	6579	52.32	6992		52.32	6579	6785.17	-1705.92				52.32	6992	7175.29	1823.6
	52.3462	6598	52.3462	6902		52.3462	6598	6783.54	-1685.28				52.3462	6902	7181.09	1727.8
	52.3725	6599	52.3725	6986		52.3725	6599	6773.72	-1674.47				52.3725	6986	7184.34	1808.55
	52.3987	6561	52.3987	6893		52.3987	6561	6756.58	-1695.33				52.3987	6893	7186.3	1713.59
	52.425	6588	52.425	6900		52.425	6588	6731.04	-1642.78				52.425	6900	7185.28	1721.6
	52.4513	6469	52.4513	6881		52.4513	6469	6699.67	-1730.42				52.4513	6881	7181.01	1706.88
	52.4775	6635	52.4775	6842		52.4775	6635	6664.94	-1529.68				52.4775	6842	7171.68	1677.21
	52.5038	6617	52.5038	6776		52.5038	6617	6629.71	-1512.45				52.5038	6776	7158.43	1624.45
	52.53	6508	52.53	6954		52.53	6508	6596.89	-1588.63				52.53	6954	7140.46	1820.43
	52.5563	6382	52.5563	7070		52.5563	6382	6569.12	-1686.86				52.5563	7070	7118.83	1958.06
	52.5826	6409	52.5826	6908		52.5826	6409	6548.58	-1639.33				52.5826	6908	7091.59	1823.3
	52.6088	6723	52.6088	6866		52.6088	6723	6536.96	-1313.71				52.6088	6866	7060.42	1812.47
	52.6351	6611	52.6351	6812		52.6351	6611	6535.36	-1424.1				52.6351	6812	7025.68	1793.21
	52.6613	6506	52.6613	6846		52.6613	6506	6544.27	-1538.01				52.6613	6846	6988.5	1864.39
	52.6876	6631	52.6876	6874		52.6876	6631	6563.56	-1432.31				52.6876	6874	6950.01	1930.88
	52.7139	6416	52.7139	6941		52.7139	6416	6592.65	-1676.39				52.7139	6941	6911.01	2036.88
	52.7401	6708	52.7401	6916		52.7401	6708	6632.06	-1423.8				52.7401	6916	6873.82	2049.07
	52.7664	6410	52.7664	7037		52.7664	6410	6674.1	-1763.84				52.7664	7037	6839.28	2204.61
	52.7926	6659	52.7926	6837		52.7926	6659	6720.15	-1560.89				52.7926	6837	6808.66	2035.22
	52.8189	6558	52.8189	6899		52.8189	6558	6767.95	-1709.69				52.8189	6899	6783.1	2122.78
	52.8452	6641	52.8452	7040		52.8452	6641	6815.17	-1673.92				52.8452	7040	6763.58	2283.31
	52.8714	6802	52.8714	6843		52.8714	6802	6860.71	-1558.46				52.8714	6843	6750.86	2099.03
	52.8977	6739	52.8977	6763		52.8977	6739	6898.48	-1659.22				52.8977	6763	6745.51	2024.37
	52.9239	6805	52.9239	6890		52.9239	6805	6928.48	-1623.23				52.9239	6890	6747.9	2148.99
	52.9502	6693	52.9502	6819		52.9502	6693	6948.91	-1755.66				52.9502	6819	6758.15	2067.74
	52.9765	6726	52.9765	6861		52.9765	6726	6959.91	-1733.65				52.9765	6861	6776.26	2091.62
	53.0027	6752	53.0027	7055		53.0027	6752	6962.84	-1710.59				53.0027	7055	6801.57	2260.32
	53.029	6767	53.029	7031		53.029	6767	6960.35	-1693.09				53.029	7031	6833.56	2204.33
	53.0552	6791	53.0552	6978		53.0552	6791	6970.64	-1679.38				53.0552	6978	6871.37	2113.51
	53.0815	6703	53.0815	7043		53.0815	6703	6965.98	-1762.72				53.0815	7043	6913.98	2135.91
	53.1078	6820	53.1078	7135		53.1078	6820	6963.46	-1643.2				53.1078	7135	6963.68	2178.2
	53.134	6759	53.134	6911		53.134	6759	6965.91	-1706.65				53.134	6911	7009.61	1908.28
	53.1603	6789	53.1603	7032		53.1603	6789	6972.32	-1683.06				53.1603	7032	7054.93	1983.95
	53.1865	6782	53.1865	7035		53.1865	6782	6988.99	-1706.73				53.1865	7035	7099.87	1942.02
	53.2128	6881	53.2128	6996		53.2128	6881	6998.57	-1617.31				53.2128	6996	7141	1861.88
	53.2391	6980	53.2391	6982		53.2391	6980	7004.45	-1524.2				53.2391	6982	7182.68	1806.21
	53.2653	6741	53.2653	6991		53.2653	6741	7004.03	-1762.77				53.2653	6991	7216.78	1781.11
	53.2916	6875	53.2916	7121		53.2916	6875	6994.66	-1619.41				53.2916	7121	7245.65	1882.23
	53.3178	6613	53.3178	6912		53.3178	6613	6976.86	-1863.61				53.3178	6912	7268.56	1650.33
	53.3441	6777	53.3441	7134		53.3441	6777	6951.93	-1674.68				53.3441	7134	7287.6	1853.29
	53.3704	6915	53.3704	7058		53.3704	6915	6929.12	-1513.87				53.3704	7058	7299.32	1765.56
	53.3966	6932	53.3966	6965		53.3966	6932	6913.69	-1481.43				53.3966	6965	7305.97	1665.92
	53.4229	6971	53.4229	7081		53.4229	6971	6902.16	-1430.91				53.4229	7081	7308.31	1779.57
	53.4491	7166	53.4491	7263		53.4491	7166	6900.92	-1234.66				53.4491	7263	7307.34	1962.54
	53.4754	6932	53.4754	6969		53.4754	6932	6911.07	-1478.81				53.4754	6969	7305.47	1670.42
	53.5017	7047	53.5017	7029		53.5017	7047	6936.37	-1389.12				53.5017	7029	7301.11	1734.78
	53.5279	7104	53.5279	7214		53.5279	7104	6975.65	-1371.39				53.5279	7214	7296.8	1924.09
	53.5542	7127	53.5542	7237		53.5542	7127	7025.35	-1398.09				53.5542	7237	7293.53	1950.36
	53.5804	7213	53.5804	7229		53.5804	7213	7076.18	-1362.92				53.5804	7229	7292.09	1943.8
	53.6067	7288	53.6067	7100		53.6067	7288	7122.74	-1334.48				53.6067	7100	7289.27	1817.62
	53.633	7463	53.633	7110		53.633	7463	7160.36	-1197.11				53.633	7110	7292.04	1824.84
	53.6592	7366	53.6592	7325		53.6592	7366	7187.42	-1321.17				53.6592	7325	7298.14	2033.74
	53.6855	7346	53.6855	7342		53.6855	7346	7204.45	-1358.2				53.6855	7342	7307.58	2041.31
	53.7117	7312	53.7117	7195		53.7117	7312	7213.25	-1400.99				53.7117	7195	7320.21	1881.68
	53.738	7238	53.738	7270		53.738	7238	7216.4	-1478.15				53.738	7270	7334.2	1942.69
	53.7643	7360	53.7643	7384		53.7643	7360	7211.79	-1351.53				53.7643	7384	7352.72	2038.17
	53.7905	7329	53.7905	7467		53.7905	7329	7213.7	-1384.45				53.7905	7467	7371.99	2101.9
	53.8168	7407	53.8168	7325		53.8168	7407	7205.2	-1297.95				53.8168	7325	7392.26	1939.62
	53.843	7375	53.843	7375		53.843	7375	7219.48	-1344.22				53.843	7375	7412.73	1969.15
	53.8693	7494	53.8693	7674		53.8693	7494	7244.52	-1250.27				53.8693	7674	7432.66	2248.23
	53.8956	7328	53.8956	7655		53.8956	7328	7280.44	-1452.19				53.8956	7655	7451.61	2210.28
	53.9218	7397	53.9218	7695		53.9218	7397	7325.66	-1428.41				53.9218	7695	7468.62	2233.27
	53.9481	7479	53.9481	7667		53.9481	7479	7377.43	-1398.17				53.9481	7667	7483.42	2190.47
	53.9743	7446	53.9743	7579		53.9743	7446	7432.57	-1486.32				53.9743	7579	7495.71	2090.18
	54.0006	7366	54.0006	7697		54.0006	7366	7488.11	-1621.86				54.0006	7697	7505.32	2198.57
	54.0269	7462	54.0269	7653		54.0269	7462	7541.45	-1579.2				54.0269	7653	7513.71	2146.18
	54.0531	7377	54.0531	7742		54.0531	7377	7590.45	-1713.19				54.0531	7742	7518.25	2230.64
	54.0794	7669	54.0794	7684		54.0794	7669	7633.44	-1464.19				54.0794	7684	7520.69	2170.19
	54.1056	7503	54.1056	7735		54.1056	7503	7669.65	-1666.4				54.1056	7735	7521.54	2220.35
	54.1319	7710	54.1319	7842		54.1319	7710	7698.07	-1487.82				54.1319	7842	7521.24	2327.65
	54.1582	7761	54.1582	7693		54.1582	7761	7719.19	-1457.93				54.1582	7693	7520.58	2179.3
	54.1844	7991	54.1844	7921		54.1844	7991	7730.08	-1238.82				54.1844	7921	7518.97	2408.91
	54.2107	7883	54.2107	7889		54.2107	7883	7738.61	-1355.35				54.2107	7889	7489.16	2406.72
	54.2369	8009	54.2369	8067		54.2369	8009	7742.58	-1233.33				54.2369	8067	7505.17	2568.72
	54.2632	8256	54.2632	8174		54.2632	8256	7725.47	-969.216				54.2632	8174	7528.45	2652.44
	54.2895	8122	54.2895	8090		54.2895	8122	7751.23	-1128.98				54.2895	8090	7560.7	2536.19
	54.3157	8470	54.3157	7983		54.3157	8470	7795.48	-825.228				54.3157	7983	7603.72	2386.16
	54.342	8796	54.342	8083		54.342	8796	7866.48	-570.22				54.342	8083	7669.06	2420.82
	54.3682	8941	54.3682	8201		54.3682	8941	7978.69	-537.435				54.3682	8201	7738.08	2469.81
	54.3945	9181	54.3945	8360		54.3945	9181	8129.12	-447.861				54.3945	8360	7823.12	2543.76
	54.4208	9492	54.4208	8373		54.4208	9492	8354.12	-361.867				54.4208	8373	7926	2453.89
	54.447	9732	54.447	8461		54.447	9732	8656.09	-423.836				54.447	8461	8048.31	2419.57
	54.4733	9924	54.4733	8787		54.4733	9924	9028.71	-604.452				54.4733	8787	8191.34	2602.55
	54.4995	10244	54.4995	8879		54.4995	10244	9463.08	-718.828				54.4995	8879	8368.53	2517.35
	54.5258	10520	54.5258	8745		54.5258	10520	9940.72	-920.463				54.5258	8745	8528.93	2222.96
	54.5521	10655	54.5521	8920		54.5521	10655	10434.7	-1279.49				54.5521	8920	8733.07	2193.82
	54.5783	10991	54.5783	9275		54.5783	10991	10913.2	-1421.98				54.5783	9275	8955.53	2326.35
	54.6046	11286	54.6046	9466		54.6046	11286	11343.7	-1557.44				54.6046	9466	9194.08	2278.81
	54.6308	11314	54.6308	9480		54.6308	11314	11692.4	-1878.18				54.6308	9480	9444.86	2042.03
	54.6571	11405	54.6571	9675		54.6571	11405	11953.1	-2047.89				54.6571	9675	9688.7	1993.18
	54.6834	11547	54.6834	10088		54.6834	11547	12099.4	-2052.13				54.6834	10088	9944.94	2149.95
	54.7096	11222	54.7096	10226		54.7096	11222	12122.1	-2399.83				54.7096	10226	10194.1	2038.77
	54.7359	11219	54.7359	10382		54.7359	11219	12023.8	-2304.57				54.7359	10382	10429.6	1959.24
	54.7621	11209	54.7621	10378		54.7621	11209	11815.9	-2106.64				54.7621	10378	10642	1742.86
	54.7884	10941	54.7884	10577		54.7884	10941	11537.2	-2095.94				54.7884	10577	10829	1754.87
	54.8147	10967	54.8147	10780		54.8147	10967	11211.4	-1744.1				54.8147	10780	10983	1803.94
	54.8409	10746	54.8409	10890		54.8409	10746	10867.2	-1620.96				54.8409	10890	11100.4	1796.45
	54.8672	10528	54.8672	11022		54.8672	10528	10526.4	-1498.15				54.8672	11022	11178.9	1850.02
	54.8934	10255	54.8934	10997		54.8934	10255	10206.5	-1451.29				54.8934	10997	11217.4	1786.49
	54.9197	9842	54.9197	10969		54.9197	9842	9916.55	-1574.29				54.9197	10969	11218.3	1757.59
	54.946	9603	54.946	10864		54.946	9603	9659.94	-1556.68				54.946	10864	11177.9	1693.03
	54.9722	9690	54.9722	10866		54.9722	9690	9435.66	-1245.4				54.9722	10866	11100.4	1772.49
	54.9985	9302	54.9985	10905		54.9985	9302	9242.67	-1440.41				54.9985	10905	10988.4	1923.47
	55.0247	9123	55.0247	10976		55.0247	9123	9066.64	-1443.38				55.0247	10976	10844.7	2138.22
	55.051	8830	55.051	10826		55.051	8830	8903.83	-1573.57				55.051	10826	10673.4	2159.51
	55.0773	8410	55.0773	10594		55.0773	8410	8745.32	-1835.06				55.0773	10594	10481.1	2119.8
	55.1035	8230	55.1035	10300		55.1035	8230	8584.7	-1854.45				55.1035	10300	10270.2	2036.65
	55.1298	8181	55.1298	10074		55.1298	8181	8419.21	-1737.95				55.1298	10074	10048.8	2032.08
	55.156	7825	55.156	9734		55.156	7825	8250.97	-1925.71				55.156	9734	9822.78	1918.11
	55.1823	7791	55.1823	9711		55.1823	7791	8079.01	-1787.76				55.1823	9711	9597.94	2119.95
	55.2086	7587	55.2086	9631		55.2086	7587	7908.16	-1820.9				55.2086	9631	9379.18	2258.71
	55.2348	7549	55.2348	9193		55.2348	7549	7741.32	-1692.07				55.2348	9193	9170.37	2029.52
	55.2611	7548	55.2611	8974		55.2611	7548	7608.39	-1560.14				55.2611	8974	8974.23	2006.66
	55.2873	7440	55.2873	8761		55.2873	7440	7457.92	-1517.67				55.2873	8761	8792.31	1975.58
	55.3136	7195	55.3136	8816		55.3136	7195	7319.15	-1623.9				55.3136	8816	8625.12	2197.77
	55.3399	7031	55.3399	8383		55.3399	7031	7195.56	-1664.3				55.3399	8383	8473.06	1916.83
	55.3661	7014	55.3661	8367		55.3661	7014	7088.46	-1574.2				55.3661	8367	8332.27	2041.62
	55.3924	6810	55.3924	8128		55.3924	6810	6998.1	-1687.84				55.3924	8128	8202.85	1932.04
	55.4186	6973	55.4186	8174		55.4186	6973	6947.51	-1474.26				55.4186	8174	8083.05	2097.84
	55.4449	6789	55.4449	7803		55.4449	6789	6890.15	-1600.89				55.4449	7803	7971.12	1838.77
	55.4712	6810	55.4712	7885		55.4712	6810	6843.74	-1533.49				55.4712	7885	7864.18	2027.7
	55.4974	6795	55.4974	7688		55.4974	6795	6806.94	-1511.69				55.4974	7688	7763.94	1930.95
	55.5237	6572	55.5237	7453		55.5237	6572	6776.52	-1704.27				55.5237	7453	7667.01	1792.88
	55.5499	6494	55.5499	7292		55.5499	6494	6748.54	-1754.29				55.5499	7292	7573.63	1725.26
	55.5762	6338	55.5762	7315		55.5762	6338	6720.67	-1882.42				55.5762	7315	7483.68	1838.21
	55.6025	6434	55.6025	7313		55.6025	6434	6686.69	-1752.43				55.6025	7313	7396.61	1923.28
	55.6287	6435	55.6287	7038		55.6287	6435	6645.88	-1710.62				55.6287	7038	7343.68	1701.21
	55.655	6589	55.655	7015		55.655	6589	6597.17	-1507.92				55.655	7015	7274.9	1746.99
	55.6812	6515	55.6812	7133		55.6812	6515	6540.67	-1525.42				55.6812	7133	7209.3	1930.59
	55.7075	6407	55.7075	7098		55.7075	6407	6476.85	-1569.59				55.7075	7098	7151.42	1953.47
	55.7338	6525	55.7338	7017		55.7338	6525	6410.5	-1385.25				55.7338	7017	7090.54	1933.34
	55.76	6242	55.76	6941		55.76	6242	6342.91	-1600.66				55.76	6941	7034.31	1913.58
	55.7863	6352	55.7863	6887		55.7863	6352	6276.69	-1424.43				55.7863	6887	6967.42	1926.47
	55.8125	6224	55.8125	6946		55.8125	6224	6215.64	-1491.39				55.8125	6946	6918.81	2034.08
	55.8388	6297	55.8388	6902		55.8388	6297	6166.04	-1368.79				55.8388	6902	6875.78	2033.11
	55.8651	6347	55.8651	6749		55.8651	6347	6121.63	-1274.37				55.8651	6749	6839.42	1916.47
	55.8913	6004	55.8913	6808		55.8913	6004	6086.2	-1581.94				55.8913	6808	6803.68	2011.21
	55.9176	6218	55.9176	6571		55.9176	6218	6059.79	-1341.54				55.9176	6571	6757.75	1820.14
	55.9438	6357	55.9438	6737		55.9438	6357	6040.31	-1183.06				55.9438	6737	6740.81	2003.08
	55.9701	6190	55.9701	6530		55.9701	6190	6026.37	-1336.11				55.9701	6530	6713.02	1823.87
	55.9964	6121	55.9964	6677		55.9964	6121	6012.24	-1390.99				55.9964	6677	6686.59	1997.3
	56.0226	6221	56.0226	6739		56.0226	6221	6005.33	-1284.07				56.0226	6739	6661.07	2084.82
	56.0489	5955	56.0489	6764		56.0489	5955	6000.99	-1545.73				56.0489	6764	6635.49	2135.4
	56.0751	6308	56.0751	6643		56.0751	6308	5999.36	-1191.11				56.0751	6643	6610.7	2039.19
	56.1014	5934	56.1014	6676		56.1014	5934	6000.91	-1566.66				56.1014	6676	6594.5	2088.39
	56.1277	6178	56.1277	6490		56.1277	6178	6006.2	-1327.94				56.1277	6490	6571.79	1925.1
	56.1539	6208	56.1539	6550		56.1539	6208	6015.73	-1307.47				56.1539	6550	6548.05	2008.83
	56.1802	6087	56.1802	6585		56.1802	6087	6030.01	-1442.76				56.1802	6585	6524.5	2067.39
	56.2064	6103	56.2064	6850		56.2064	6103	6049.14	-1445.88				56.2064	6850	6501.18	2355.71
	56.2327	6269	56.2327	6445		56.2327	6269	6072.68	-1303.42				56.2327	6445	6479.12	1972.76
	56.259	6065	56.259	6580		56.259	6065	6099.57	-1534.32				56.259	6580	6458.43	2128.45
	56.2852	6087	56.2852	6497		56.2852	6087	6128.28	-1541.03				56.2852	6497	6440.24	2063.65
	56.3115	6161	56.3115	6360		56.3115	6161	6157.08	-1495.83				56.3115	6360	6423.77	1943.11
	56.3377	6123	56.3377	6484		56.3377	6123	6184.32	-1561.07				56.3377	6484	6409.98	2080.91
	56.364	6317	56.364	6419		56.364	6317	6207.24	-1389.98				56.364	6419	6395.7	2030.19
	56.3903	6143	56.3903	6477		56.3903	6143	6227.2	-1583.94				56.3903	6477	6387.31	2096.58
	56.4165	6058	56.4165	6355		56.4165	6058	6241.94	-1683.69				56.4165	6355	6381.93	1979.95
	56.4428	6147	56.4428	6300		56.4428	6147	6250.69	-1603.44				56.4428	6300	6379.86	1927.03
	56.469	5921	56.469	6463		56.469	5921	6253.03	-1831.78				56.469	6463	6380.84	2089.05
	56.4953	5930	56.4953	6388		56.4953	5930	6248.95	-1818.7				56.4953	6388	6383.34	2011.55
	56.5216	5979	56.5216	6540		56.5216	5979	6238.2	-1758.94				56.5216	6540	6389.73	2157.16
	56.5478	6034	56.5478	6366		56.5478	6034	6222.88	-1688.62				56.5478	6366	6398.61	1974.27
	56.5741	6075	56.5741	6351		56.5741	6075	6203.82	-1628.56				56.5741	6351	6408.56	1949.33
	56.6003	5983	56.6003	6370		56.6003	5983	6181.63	-1698.37				56.6003	6370	6421.11	1955.77
	56.6266	6090	56.6266	6333		56.6266	6090	6158.09	-1567.83				56.6266	6333	6434.62	1905.27
	56.6529	6185	56.6529	6523		56.6529	6185	6133.05	-1447.8				56.6529	6523	6448.45	2081.44
	56.6791	5755	56.6791	6597		56.6791	5755	6111.11	-1855.86				56.6791	6597	6463.22	2140.66
	56.7054	6103	56.7054	6346		56.7054	6103	6091.7	-1488.45				56.7054	6346	6475.13	1877.76
	56.7316	6009	56.7316	6315		56.7316	6009	6075.78	-1566.53				56.7316	6315	6486.03	1835.86
	56.7579	6153	56.7579	6366		56.7579	6153	6063.41	-1410.16				56.7579	6366	6494.94	1877.95
	56.7842	6008	56.7842	6429		56.7842	6008	6055.05	-1546.8				56.7842	6429	6500.31	1935.58
	56.8104	5945	56.8104	6467		56.8104	5945	6047.81	-1602.56				56.8104	6467	6503.55	1970.34
	56.8367	6050	56.8367	6292		56.8367	6050	6045.04	-1494.79				56.8367	6292	6504.97	1793.91
	56.8629	6080	56.8629	6269		56.8629	6080	6044.03	-1463.78				56.8629	6269	6502.85	1773.04
	56.8892	6183	56.8892	6464		56.8892	6183	6043.81	-1360.56				56.8892	6464	6498.88	1972.01
	56.9155	6003	56.9155	6394		56.9155	6003	6043.05	-1539.8				56.9155	6394	6492.67	1908.22
	56.9417	5913	56.9417	6331		56.9417	5913	6041.95	-1628.7				56.9417	6331	6484.54	1853.35
	56.968	6164	56.968	6425		56.968	6164	6039.17	-1374.92				56.968	6425	6475.32	1956.56
	56.9942	5961	56.9942	6299		56.9942	5961	6034.75	-1573.49				56.9942	6299	6465.47	1840.42
	57.0205	6092	57.0205	6258		57.0205	6092	6028.88	-1436.62				57.0205	6258	6455.23	1809.66
	57.0468	6095	57.0468	6230		57.0468	6095	6022.14	-1426.88				57.0468	6230	6445.49	1791.4
	57.073	6005	57.073	6425		57.073	6005	6015.16	-1509.9				57.073	6425	6438.13	1993.75
	57.0993	5992	57.0993	6264		57.0993	5992	6009.27	-1517.01				57.0993	6264	6430.39	1840.5
	57.1255	5887	57.1255	6291		57.1255	5887	6005.13	-1617.88				57.1255	6291	6419.12	1878.76
	57.1518	6073	57.1518	6372		57.1518	6073	6003.44	-1430.18				57.1518	6372	6413.08	1965.81
	57.1781	5970	57.1781	6366		57.1781	5970	6004.79	-1534.53				57.1781	6366	6408.91	1963.98
	57.2043	6088	57.2043	6336		57.2043	6088	6009.05	-1420.8				57.2043	6336	6407.1	1935.78
	57.2306	5807	57.2306	6250		57.2306	5807	6016.43	-1709.18				57.2306	6250	6407.06	1849.82
	57.2568	5955	57.2568	6381		57.2568	5955	6025.75	-1570.49				57.2568	6381	6409.15	1978.74
	57.2831	6108	57.2831	6446		57.2831	6108	6036.59	-1428.33				57.2831	6446	6410.58	2042.31
	57.3094	6156	57.3094	6592		57.3094	6156	6048	-1391.75				57.3094	6592	6415.61	2183.27
	57.3356	6115	57.3356	6234		57.3356	6115	6059.06	-1443.8				57.3356	6234	6422.04	1818.85
	57.3619	6034	57.3619	6362		57.3619	6034	6068.66	-1534.4				57.3619	6362	6429.78	1939.1
	57.3881	6230	57.3881	6436		57.3881	6230	6076.14	-1345.89				57.3881	6436	6437.83	2005.06
	57.4144	6118	57.4144	6410		57.4144	6118	6080.6	-1462.35				57.4144	6410	6446.94	1969.95
	57.4407	6199	57.4407	6394		57.4407	6199	6081.95	-1382.69				57.4407	6394	6456.46	1944.42
	57.4669	6175	57.4669	6435		57.4669	6175	6079.99	-1404.73				57.4669	6435	6466.13	1975.76
	57.4932	6122	57.4932	6338		57.4932	6122	6075.01	-1452.75				57.4932	6338	6475.74	1869.15
	57.5194	6189	57.5194	6293		57.5194	6189	6067.46	-1378.2				57.5194	6293	6485.13	1814.76
	57.5457	6076	57.5457	6285		57.5457	6076	6058.04	-1481.78				57.5457	6285	6494.11	1797.77
	57.572	6159	57.572	6456		57.572	6159	6047.66	-1388.4				57.572	6456	6502.53	1960.36
	57.5982	6140	57.5982	6435		57.5982	6140	6037.27	-1397.01				57.5982	6435	6510.22	1931.67
	57.6245	6232	57.6245	6506		57.6245	6232	6027.99	-1295.74				57.6245	6506	6517.03	1995.86
	57.6507	6101	57.6507	6403		57.6507	6101	6020.9	-1419.65				57.6507	6403	6522.81	1887.08
	57.677	5977	57.677	6464		57.677	5977	6016.59	-1539.33				57.677	6464	6527.46	1943.42
	57.7033	5963	57.7033	6535		57.7033	5963	6016.51	-1553.25				57.7033	6535	6532.94	2008.95
	57.7295	6101	57.7295	6384		57.7295	6101	6020.62	-1419.36				57.7295	6384	6535.07	1855.82
	57.7558	6131	57.7558	6186		57.7558	6131	6028.92	-1397.67				57.7558	6186	6532.17	1660.71
	57.782	6091	57.782	6384		57.782	6091	6041.14	-1449.89				57.782	6384	6531.59	1859.29
	57.8083	5989	57.8083	6363		57.8083	5989	6056.42	-1567.16				57.8083	6363	6529.71	1840.18
	57.8346	6184	57.8346	6536		57.8346	6184	6074.71	-1390.45				57.8346	6536	6526.54	2016.35
	57.8608	6172	57.8608	6392		57.8608	6172	6093.41	-1421.16				57.8608	6392	6523.14	1875.74
	57.8871	6242	57.8871	6428		57.8871	6242	6114.71	-1372.46				57.8871	6428	6517.56	1917.33
	57.9133	6129	57.9133	6508		57.9133	6129	6136.25	-1506.99				57.9133	6508	6510.92	2003.97
	57.9396	6115	57.9396	6487		57.9396	6115	6157.45	-1542.19				57.9396	6487	6501.56	1992.33
	57.9659	6048	57.9659	6419		57.9659	6048	6177.22	-1628.96				57.9659	6419	6492.34	1933.54
	57.9921	6230	57.9921	6467		57.9921	6230	6195.1	-1464.85				57.9921	6467	6483.68	1990.21
	58.0184	6107	58.0184	6379		58.0184	6107	6210.08	-1602.83				58.0184	6379	6474.84	1911.05
	58.0446	6427	58.0446	6444		58.0446	6427	6223.66	-1296.4				58.0446	6444	6466.06	1984.83
	58.0709	6029	58.0709	6413		58.0709	6029	6235.47	-1706.22				58.0709	6413	6457.81	1962.08
	58.0972	6220	58.0972	6606		58.0972	6220	6246.53	-1526.27				58.0972	6606	6449.71	2163.18
	58.1234	6248	58.1234	6315		58.1234	6248	6257.77	-1509.52				58.1234	6315	6432.19	1889.7
	58.1497	6146	58.1497	6438		58.1497	6146	6272.12	-1625.86				58.1497	6438	6426.25	2018.63
	58.1759	6444	58.1759	6590		58.1759	6444	6291.54	-1347.29				58.1759	6590	6421.94	2174.95
	58.2022	6273	58.2022	6507		58.2022	6273	6318.61	-1545.36				58.2022	6507	6419.79	2094.1
	58.2285	6453	58.2285	6536		58.2285	6453	6355.72	-1402.46				58.2285	6536	6420.28	2122.61
	58.2547	6492	58.2547	6547		58.2547	6492	6404.56	-1412.31				58.2547	6547	6423.54	2130.35
	58.281	6531	58.281	6646		58.281	6531	6465.85	-1434.59				58.281	6646	6425.51	2227.38
	58.3072	6606	58.3072	6664		58.3072	6606	6541.47	-1435.22				58.3072	6664	6435.83	2235.06
	58.3335	6504	58.3335	6640		58.3335	6504	6629.97	-1625.72				58.3335	6640	6450.04	2196.85
	58.3598	6817	58.3598	6671		58.3598	6817	6730.34	-1413.08				58.3598	6671	6469.54	2208.35
	58.386	6771	58.386	6703		58.386	6771	6838.18	-1566.93				58.386	6703	6494.29	2215.59
	58.4123	6693	58.4123	6839		58.4123	6693	6961.6	-1768.34				58.4123	6839	6524.75	2321.14
	58.4385	6808	58.4385	6625		58.4385	6808	7095.67	-1787.42				58.4385	6625	6561.58	2070.31
	58.4648	7094	58.4648	6708		58.4648	7094	7239.47	-1645.22				58.4648	6708	6604.46	2110.43
	58.4911	7033	58.4911	6757		58.4911	7033	7392.16	-1858.91				58.4911	6757	6654.08	2109.81
	58.5173	7349	58.5173	6821		58.5173	7349	7551.84	-1702.58				58.5173	6821	6710.69	2117.2
	58.5436	7315	58.5436	6960		58.5436	7315	7713.87	-1898.62				58.5436	6960	6774.46	2192.43
	58.5698	7396	58.5698	6984		58.5698	7396	7878.55	-1982.29				58.5698	6984	6843.14	2147.75
	58.5961	7453	58.5961	7057		58.5961	7453	8037.98	-2084.72				58.5961	7057	6921.34	2142.54
	58.6224	7704	58.6224	7068		58.6224	7704	8184.71	-1980.46				58.6224	7068	7006.64	2068.25
	58.6486	7773	58.6486	7059		58.6486	7773	8310.87	-2037.62				58.6486	7059	7098.74	1967.15
	58.6749	7875	58.6749	7268		58.6749	7875	8408.86	-2033.61				58.6749	7268	7197.14	2077.75
	58.7011	8073	58.7011	7341		58.7011	8073	8472.51	-1899.25				58.7011	7341	7301.1	2046.79
	58.7274	7972	58.7274	7263		58.7274	7972	8497.84	-2025.59				58.7274	7263	7408.56	1861.33
	58.7537	8272	58.7537	7410		58.7537	8272	8484.1	-1711.85				58.7537	7410	7520.4	1896.49
	58.7799	8238	58.7799	7519		58.7799	8238	8433.04	-1694.78				58.7799	7519	7635.87	1890.02
	58.8062	8105	58.8062	7657		58.8062	8105	8348.58	-1743.33				58.8062	7657	7742.83	1921.05
	58.8324	8396	58.8324	7532		58.8324	8396	8236.12	-1339.87				58.8324	7532	7855.3	1683.59
	58.8587	8190	58.8587	7750		58.8587	8190	8102.32	-1412.06				58.8587	7750	7964.36	1792.53
	58.885	8235	58.885	7909		58.885	8235	7954.02	-1218.77				58.885	7909	8068.11	1847.78
	58.9112	8122	58.9112	7769		58.9112	8122	7795.7	-1173.44				58.9112	7769	8164.69	1611.2
	58.9375	8155	58.9375	8216		58.9375	8155	7646.87	-991.617				58.9375	8216	8253.23	1969.65
	58.9637	8211	58.9637	8229		58.9637	8211	7506.81	-795.555				58.9637	8229	8330.39	1905.5
	58.99	7989	58.99	8201		58.99	7989	7382.26	-893.007				58.99	8201	8392.55	1815.34
	59.0163	8005	59.0163	8463		59.0163	8005	7276.87	-771.615				59.0163	8463	8445.71	2024.17
	59.0425	7992	59.0425	8346		59.0425	7992	7193.01	-700.755				59.0425	8346	8485.21	1867.68
	59.0688	7921	59.0688	8472		59.0688	7921	7129.5	-708.241				59.0688	8472	8510.93	1967.96
	59.095	7670	59.095	8505		59.095	7670	7091.27	-921.01				59.095	8505	8521.57	1990.31
	59.1213	7586	59.1213	8587		59.1213	7586	7075.08	-988.823				59.1213	8587	8519.87	2074.02
	59.1476	7526	59.1476	8471		59.1476	7526	7076.53	-1050.27				59.1476	8471	8505.12	1972.77
	59.1738	7635	59.1738	8571		59.1738	7635	7092.03	-956.772				59.1738	8571	8477.42	2100.47
	59.2001	7470	59.2001	8507		59.2001	7470	7116.93	-1146.68				59.2001	8507	8439.54	2074.35
	59.2263	7254	59.2263	8594		59.2263	7254	7145.1	-1390.85				59.2263	8594	8392.05	2208.84
	59.2526	7485	59.2526	8530		59.2526	7485	7171.3	-1186.04				59.2526	8530	8335.86	2201.02
	59.2789	7305	59.2789	8506		59.2789	7305	7191.37	-1386.12				59.2789	8506	8273.83	2239.06
	59.3051	7201	59.3051	8457		59.3051	7201	7202.18	-1500.92				59.3051	8457	8206.88	2257
	59.3314	7187	59.3314	8344		59.3314	7187	7201.25	-1514				59.3314	8344	8136.54	2214.35
	59.3576	7116	59.3576	8233		59.3576	7116	7194.09	-1577.84				59.3576	8233	8064.19	2175.69
	59.3839	7033	59.3839	7954		59.3839	7033	7165.2	-1631.94				59.3839	7954	7991.12	1969.77
	59.4102	7018	59.4102	7922		59.4102	7018	7122.64	-1604.39				59.4102	7922	7918.43	2010.45
	59.4364	6995	59.4364	7866		59.4364	6995	7069.12	-1573.86				59.4364	7866	7847	2025.89
	59.4627	6863	59.4627	7969		59.4627	6863	7008.29	-1645.04				59.4627	7969	7777.76	2198.12
	59.4889	6940	59.4889	7806		59.4889	6940	6943.99	-1503.73				59.4889	7806	7711.24	2101.65
	59.5152	6783	59.5152	7540		59.5152	6783	6881.76	-1598.51				59.5152	7540	7647.84	1899.05
	59.5415	6675	59.5415	7514		59.5415	6675	6820.66	-1645.4				59.5415	7514	7586.75	1934.14
	59.5677	6787	59.5677	7595		59.5677	6787	6765.36	-1478.1				59.5677	7595	7530.04	2071.85
	59.594	6774	59.594	7505		59.594	6774	6718.23	-1443.98				59.594	7505	7479.92	2031.97
	59.6202	6584	59.6202	7449		59.6202	6584	6681.03	-1596.78				59.6202	7449	7431.49	2024.4
	59.6465	6727	59.6465	7255		59.6465	6727	6654.8	-1427.54				59.6465	7255	7382.71	1879.18
	59.6728	6533	59.6728	7182		59.6728	6533	6640.03	-1606.77				59.6728	7182	7336.08	1852.8
	59.699	6608	59.699	7257		59.699	6608	6633.73	-1525.47				59.699	7257	7290.88	1973.01
	59.7253	6411	59.7253	7193		59.7253	6411	6634.81	-1723.55				59.7253	7193	7247.92	1951.96
	59.7515	6524	59.7515	7218		59.7515	6524	6640.64	-1616.38				59.7515	7218	7207.84	2017.05
	59.7778	6620	59.7778	7216		59.7778	6620	6648.31	-1528.06				59.7778	7216	7168.93	2053.95
	59.8041	6417	59.8041	7079		59.8041	6417	6659.02	-1741.77				59.8041	7079	7129.59	1956.3
	59.8303	6560	59.8303	6931		59.8303	6560	6662.52	-1602.27				59.8303	6931	7091.06	1846.83
	59.8566	6599	59.8566	7206		59.8566	6599	6660.33	-1561.08				59.8566	7206	7053.11	2159.77
	59.8828	6523	59.8828	6870		59.8828	6523	6651.81	-1628.56				59.8828	6870	7015.54	1861.34
	59.9091	6556	59.9091	7019		59.9091	6556	6637.11	-1580.86				59.9091	7019	6978.12	2047.76
	59.9354	6466	59.9354	6831		59.9354	6466	6617.36	-1651.1				59.9354	6831	6940.86	1897.03
	59.9616	6647	59.9616	6810		59.9616	6647	6594.46	-1447.21				59.9616	6810	6913.06	1903.83
	59.9879	6489	59.9879	6859		59.9879	6489	6570.77	-1581.52				59.9879	6859	6876.64	1989.25
	60.0141	6527	60.0141	6858		60.0141	6527	6551.56	-1524.3				60.0141	6858	6839.93	2024.96
	60.0404	6469	60.0404	6780		60.0404	6469	6531.56	-1562.3				60.0404	6780	6802.98	1983.91
	60.0667	6518	60.0667	6745		60.0667	6518	6515.43	-1497.18				60.0667	6745	6765.9	1985.99
	60.0929	6342	60.0929	6767		60.0929	6342	6503.65	-1661.39				60.0929	6767	6728.87	2045.02
	60.1192	6392	60.1192	6836		60.1192	6392	6495.64	-1603.38				60.1192	6836	6697.29	2145.6
	60.1454	6317	60.1454	6769		60.1454	6317	6491.91	-1674.66				60.1454	6769	6659.73	2116.16
	60.1717	6383	60.1717	6867		60.1717	6383	6488.38	-1605.12				60.1717	6867	6626.93	2246.96
	60.198	6602	60.198	6734		60.198	6602	6484.85	-1382.6				60.198	6734	6596.52	2144.37
	60.2242	6580	60.2242	6705		60.2242	6580	6476.3	-1396.05				60.2242	6705	6571.22	2140.67
	60.2505	6380	60.2505	6662		60.2505	6380	6463.32	-1583.06				60.2505	6662	6545.71	2123.18
	60.2767	6438	60.2767	6673		60.2767	6438	6443.49	-1505.23				60.2767	6673	6523.97	2155.91
	60.303	6365	60.303	6722		60.303	6365	6419.27	-1554.02				60.303	6722	6506.48	2222.41
	60.3293	6332	60.3293	6517		60.3293	6332	6391.82	-1559.57				60.3293	6517	6492.47	2031.42
	60.3555	6306	60.3555	6539		60.3555	6306	6362.94	-1556.68				60.3555	6539	6484.76	2061.13
	60.3818	6464	60.3818	6721		60.3818	6464	6334.17	-1369.91				60.3818	6721	6483.32	2244.57
	60.408	6314	60.408	6625		60.408	6314	6308.58	-1494.32				60.408	6625	6486.81	2145.07
	60.4343	6407	60.4343	6589		60.4343	6407	6281.79	-1374.53				60.4343	6589	6492.53	2103.36
	60.4606	6504	60.4606	6482		60.4606	6504	6260.27	-1256.02				60.4606	6482	6502.12	1986.77
	60.4868	6458	60.4868	6537		60.4868	6458	6244.17	-1285.91				60.4868	6537	6514.91	2028.98
	60.5131	6378	60.5131	6637		60.5131	6378	6232.39	-1354.14				60.5131	6637	6530.06	2113.82
	60.5393	6361	60.5393	6646		60.5393	6361	6229.95	-1368.69				60.5393	6646	6546.64	2106.25
	60.5656	6478	60.5656	6592		60.5656	6478	6234.15	-1255.89				60.5656	6592	6570.9	2027.99
	60.5919	6427	60.5919	6610		60.5919	6427	6243.87	-1316.62				60.5919	6610	6587.01	2029.88
	60.6181	6512	60.6181	6727		60.6181	6512	6257.89	-1245.64				60.6181	6727	6601.52	2132.37
	60.6444	6368	60.6444	6773		60.6444	6368	6275.27	-1407.02				60.6444	6773	6613.56	2166.33
	60.6706	6381	60.6706	6377		60.6706	6381	6294.19	-1412.93				60.6706	6377	6622.36	1761.52
	60.6969	6223	60.6969	6636		60.6969	6223	6316.08	-1592.83				60.6969	6636	6627.36	2015.52
	60.7232	6289	60.7232	6632		60.7232	6289	6338.51	-1549.26				60.7232	6632	6628.17	2010.72
	60.7494	6355	60.7494	6595		60.7494	6355	6359.69	-1504.44				60.7494	6595	6625.32	1976.57
	60.7757	6309	60.7757	6572		60.7757	6309	6377.92	-1568.66				60.7757	6572	6617.46	1961.43
	60.8019	6264	60.8019	6588		60.8019	6264	6389.58	-1625.33				60.8019	6588	6605.55	1989.34
	60.8282	6079	60.8282	6524		60.8282	6079	6398.32	-1819.06				60.8282	6524	6590.03	1940.86
	60.8545	6452	60.8545	6550		60.8545	6452	6403.41	-1451.15				60.8545	6550	6570.84	1986.05
	60.8807	6288	60.8807	6615		60.8807	6288	6405.18	-1616.93				60.8807	6615	6550.04	2071.85
	60.907	6202	60.907	6571		60.907	6202	6403.54	-1701.29				60.907	6571	6529.14	2048.74
	60.9332	6281	60.9332	6527		60.9332	6281	6398.35	-1617.1				60.9332	6527	6506	2027.89
	60.9595	6278	60.9595	6385		60.9595	6278	6388.92	-1610.67				60.9595	6385	6482.82	1909.06
	60.9858	6103	60.9858	6429		60.9858	6103	6377.04	-1773.79				60.9858	6429	6460.21	1975.68
	61.012	6023	61.012	6516		61.012	6023	6360.02	-1836.76				61.012	6516	6438.74	2084.15
	61.0383	6128	61.0383	6451		61.0383	6128	6344.68	-1716.42				61.0383	6451	6419.83	2038.05
	61.0645	6147	61.0645	6686		61.0645	6147	6327.41	-1680.16				61.0645	6686	6403.68	2289.21
	61.0908	6065	61.0908	6450		61.0908	6065	6308.74	-1743.48				61.0908	6450	6391.28	2065.61
	61.1171	6095	61.1171	6360		61.1171	6095	6289.08	-1693.83				61.1171	6360	6381.7	1985.19
	61.1433	6188	61.1433	6433		61.1433	6188	6268.85	-1580.6				61.1433	6433	6375.41	2064.48
	61.1696	6127	61.1696	6445		61.1696	6127	6248.41	-1621.16				61.1696	6445	6372.74	2079.15
	61.1958	6122	61.1958	6465		61.1958	6122	6226.86	-1604.61				61.1958	6465	6372.72	2099.16
	61.2221	6082	61.2221	6493		61.2221	6082	6205.95	-1623.7				61.2221	6493	6375.45	2124.44
	61.2484	6125	61.2484	6191		61.2484	6125	6187.16	-1561.9				61.2484	6191	6380.52	1817.37
	61.2746	5919	61.2746	6455		61.2746	5919	6169.48	-1750.22				61.2746	6455	6387.57	2074.32
	61.3009	6084	61.3009	6405		61.3009	6084	6153.24	-1568.98				61.3009	6405	6395.92	2015.97
	61.3271	6014	61.3271	6332		61.3271	6014	6138.79	-1624.53				61.3271	6332	6405.14	1933.75
	61.3534	6053	61.3534	6474		61.3534	6053	6126.45	-1573.19				61.3534	6474	6414.86	2066.03
	61.3797	5988	61.3797	6348		61.3797	5988	6116.49	-1628.24				61.3797	6348	6424.27	1930.61
	61.4059	6057	61.4059	6394		61.4059	6057	6108.54	-1551.29				61.4059	6394	6433.15	1967.74
	61.4322	5903	61.4322	6365		61.4322	5903	6103.8	-1700.54				61.4322	6365	6438	1933.88
	61.4584	5992	61.4584	6332		61.4584	5992	6101.39	-1609.14				61.4584	6332	6445.39	1893.5
	61.4847	6001	61.4847	6327		61.4847	6001	6100.84	-1599.58				61.4847	6327	6451.25	1882.64
	61.511	5982	61.511	6460		61.511	5982	6101.34	-1619.09				61.511	6460	6455.52	2011.37
	61.5372	5977	61.5372	6505		61.5372	5977	6101.92	-1624.66				61.5372	6505	6458.1	2053.79
	61.5635	6080	61.5635	6601		61.5635	6080	6101.51	-1521.25				61.5635	6601	6459.67	2148.21
	61.5897	6022	61.5897	6279		61.5897	6022	6099.18	-1576.92				61.5897	6279	6462.21	1823.68
	61.616	6133	61.616	6361		61.616	6133	6094.25	-1460.99				61.616	6361	6461.13	1906.76
	61.6423	6287	61.6423	6238		61.6423	6287	6086.48	-1299.23				61.6423	6238	6456.33	1788.56
	61.6685	6103	61.6685	6259		61.6685	6103	6075.22	-1471.96				61.6685	6259	6450.97	1814.92
	61.6948	6139	61.6948	6256		61.6948	6139	6060.55	-1421.29				61.6948	6256	6444.93	1817.95
	61.721	6061	61.721	6306		61.721	6061	6042.69	-1481.43				61.721	6306	6438.33	1874.56
	61.7473	6176	61.7473	6499		61.7473	6176	6022.19	-1345.93				61.7473	6499	6433.09	2072.8
	61.7736	6062	61.7736	6260		61.7736	6062	5999.84	-1437.58				61.7736	6260	6424.61	1842.28
	61.7998	6076	61.7998	6358		61.7998	6076	5976.47	-1400.21				61.7998	6358	6415.69	1949.2
	61.8261	6208	61.8261	6398		61.8261	6208	5952.33	-1244.08				61.8261	6398	6406.11	1998.77
	61.8523	6078	61.8523	6592		61.8523	6078	5928.71	-1350.46				61.8523	6592	6396.81	2202.07
	61.8786	6082	61.8786	6408		61.8786	6082	5905.94	-1323.68				61.8786	6408	6387.52	2027.37
	61.9049	6048	61.9049	6507		61.9049	6048	5884.23	-1335.97				61.9049	6507	6378.7	2135.19
	61.9311	6118	61.9311	6498		61.9311	6118	5863.29	-1245.03				61.9311	6498	6368.89	2136
	61.9574	5923	61.9574	6483		61.9574	5923	5845.42	-1422.16				61.9574	6483	6359.56	2130.33
	61.9836	6089	61.9836	6234		61.9836	6089	5830.15	-1240.9				61.9836	6234	6350.32	1890.57
	62.0099	5915	62.0099	6175		62.0099	5915	5819.5	-1404.25				62.0099	6175	6341.28	1840.61
	62.0362	5858	62.0362	6230		62.0362	5858	5812.49	-1454.24				62.0362	6230	6332.66	1904.23
	62.0624	6012	62.0624	6469		62.0624	6012	5810.38	-1298.12				62.0624	6469	6324.46	2151.43
	62.0887	5961	62.0887	6407		62.0887	5961	5813.72	-1352.46				62.0887	6407	6316.81	2097.08
	62.1149	5995	62.1149	6457		62.1149	5995	5824.43	-1329.17				62.1149	6457	6309.84	2154.05
	62.1412	5970	62.1412	6278		62.1412	5970	5842.45	-1372.2				62.1412	6278	6303.67	1981.22
	62.1675	6002	62.1675	6199		62.1675	6002	5867.51	-1365.25				62.1675	6199	6298.41	1907.48
	62.1937	5964	62.1937	6205		62.1937	5964	5899	-1434.74				62.1937	6205	6293.44	1918.44
	62.22	6167	62.22	6308		62.22	6167	5933.88	-1266.63				62.22	6308	6290.11	2024.78
	62.2462	6092	62.2462	6400		62.2462	6092	5970.2	-1377.95				62.2462	6400	6288.07	2118.82
	62.2725	6033	62.2725	6252		62.2725	6033	6005.27	-1472.01				62.2725	6252	6288.8	1970.08
	62.2988	6242	62.2988	6102		62.2988	6242	6036.41	-1294.16				62.2988	6102	6288.69	1820.2
	62.325	5983	62.325	6355		62.325	5983	6061.23	-1577.97				62.325	6355	6289.48	2072.41
	62.3513	6021	62.3513	6410		62.3513	6021	6078.88	-1557.62				62.3513	6410	6290.78	2126.11
	62.3775	6101	62.3775	6208		62.3775	6101	6085.52	-1484.27				62.3775	6208	6293.11	1921.78
	62.4038	6231	62.4038	6195		62.4038	6231	6081.82	-1350.56				62.4038	6195	6295.92	1905.97
	62.4301	6106	62.4301	6312		62.4301	6106	6067.8	-1461.55				62.4301	6312	6299.74	2019.15
	62.4563	6082	62.4563	6220		62.4563	6082	6044.8	-1462.54				62.4563	6220	6303.21	1923.67
	62.4826	6048	62.4826	6242		62.4826	6048	6014.26	-1466.01				62.4826	6242	6306.03	1942.86
[truncated: 287 more rows]

## Sheet: Figure 3
Figure 3b	1	2.65	2.67	3.27	1.43	3.9		Figure 3d	-7.9991	0	0	0	0	0	0	-7.9035	0	0	0	0	0	0	0	0		Figure 3e	1	4.288e-08		Figure 3f	-7.9035	0	-7.9991	0		Figure 3i	1	0	0	0	0
	2	3.07	2.96	3.45	1.53	4.21			-7.8561	0	0	0	0	0	0	-7.7575	0	0	0	0	0	0	0	0			1.8	0.00147			-7.7575	0	-7.8561	0			2	0.8724	0.9761	0.2445	0.2512
	3	3.17	3.24	3.88	1.81	4.61			-7.7131	0	0	0	0	0	0	-7.6105	0	0	0	0	0	0	0	0							-7.6105	0	-7.7131	0			3	1.4315	1.4519	0.4072	0.4031
	6				2.21				-7.5701	0	0	0	0	0	0	-7.4645	0	0	0	0	0	0	0	0							-7.4645	0	-7.5701	0			4	0.8796	1.0188	0.2885	0.2712
	9				2.79				-7.4281	0	0	0	0	0	0	-7.3185	0	0	0	0	0	0	0	0							-7.3185	0	-7.4281	0			5	0.0037	0.1833	-0.0207	-0.0171
									-7.2851	0	0	0	0	0	0	-7.1715	0	0	0	0	0	0	0	0							-7.1715	0	-7.2851	0
									-7.1421	0	0	0	0	0	0	-7.0255	0	0	0	0	0	0	0	0							-7.0255	0	-7.1421	0			5	0.0037	0.1833	-0.0207	-0.0171
									-6.9991	0	0	0	0	0	0	-6.8795	0	0	0	0	0	0	0	0							-6.8795	0	-6.9991	0			6	0.4728	1.0476	0.0685	0.0527
									-6.8561	0	0	0	0	0	0	-6.7335	0	0	0	0	0	0	0	0							-6.7335	0	-6.8561	0			7	0.9155	1.2963	0.313	0.4371
									-6.7131	0	0	0	0	0	0	-6.5865	0	0	0	0	0	0	0	0							-6.5865	0	-6.7131	0			8	0.4044	0.9375	0.5486	0.4776
									-6.5711	0	0	0.00133	-0.00134	0.00266	-0.00266	-6.4405	0	0	0	0	0	0	0	0							-6.4405	0	-6.5711	0.00133			9	-0.1398	-0.0075	0.1996	0.1011
									-6.4281	1.07144e-05	-1.07189e-05	0.10626	-0.10626	0.20607	-0.20607	-6.2945	0	0	0	0	0	0	0	0							-6.2945	0	-6.4281	0.10626
									-6.2851	0.000844278	-0.000844278	0.08704	-0.08705	0.16852	-0.16852	-6.1485	0	0	0	0	0	0	0	0							-6.1485	0	-6.2851	0.08704			9	-0.1398	-0.0075	0.1996	0.1011
									-6.1421	0.000758778	-0.000758778	0.08332	-0.08332	0.16804	-0.16803	-6.0015	0	0	0	0	0	0	0	0							-6.0015	0	-6.1421	0.08332			10	0.5016	0.4298	0.6289	0.5917
									-5.9991	0.000527778	-0.000527733	0.14627	-0.14628	0.32092	-0.32092	-5.8555	0	0	0	0	0	0	0	0							-5.8555	0	-5.9991	0.14627			11	1.2746	0.9853	1.0338	0.9172
									-5.8561	0.00102	-0.00102	0.1469	-0.14687	0.31994	-0.31992	-5.7095	2.698e-05	-6.17167e-06	0.00169	-0.000381921	0.0041	-0.00092925	0.00132	-0.0002589							-5.7095	0.00169	-5.8561	0.1469			12	1.5583	1.3351	1.1935	1.0135
									-5.7141	0.00295	-0.00295	0.11554	-0.11554	0.26551	-0.26551	-5.5635	0.00445	-0.00339	0.18353	-0.13348	0.43826	-0.31983	0.11696	-0.07141							-5.5635	0.18353	-5.7141	0.11554			13	1.2837	1.0201	1.076	0.8573
									-5.5711	0.00486	-0.00486	0.12421	-0.12422	0.28911	-0.28911	-5.4165	0.0099	-0.01081	0.35303	-0.37679	0.83196	-0.89167	0.21874	-0.19859							-5.4165	0.35303	-5.5711	0.12421			14	0.515	0.5102	0.7118	0.4852
									-5.4281	0.00922	-0.00922	0.20833	-0.20833	0.47181	-0.47181	-5.2705	0.05038	-0.03581	0.57213	-0.49305	1.3795	-1.16417	0.3012	-0.17527							-5.2705	0.57213	-5.4281	0.20833			15	-0.1747	-0.0207	0.1824	0.1174
									-5.2851	0.03313	-0.03313	0.17775	-0.17775	0.4045	-0.4045	-5.1245	0.0792	-0.073	0.56203	-0.56489	1.37825	-1.4035	0.43472	-0.3457							-5.1245	0.56203	-5.2851	0.17775
									-5.1421	0.04116	-0.04116	0.12443	-0.12443	0.27129	-0.27129	-4.9785	0.12974	-0.10531	0.59074	-0.53976	1.35183	-1.22267	0.52623	-0.33923							-4.9785	0.59074	-5.1421	0.12443
									-4.9991	0.03664	-0.03664	0.31125	-0.31125	0.63419	-0.63422	-4.8315	0.09918	-0.12857	0.56487	-0.65697	1.17333	-1.36983	0.43848	-0.40805							-4.8315	0.56487	-4.9991	0.31125
									-4.8561	0.17033	-0.17033	0.30018	-0.30016	0.53286	-0.53281	-4.6855	0.16525	-0.14358	0.62337	-0.54468	1.36042	-1.15742	0.68205	-0.4365							-4.6855	0.62337	-4.8561	0.30018
									-4.7141	0.15683	-0.15679	0.2345	-0.23452	0.42497	-0.42497	-4.5395	0.19608	-0.19772	0.62424	-0.68053	1.258	-1.40658	0.54258	-0.579							-4.5395	0.62424	-4.7141	0.2345
									-4.5711	0.07525	-0.07526	0.31009	-0.31009	0.53672	-0.53669	-4.3935	0.19107	-0.18893	0.42537	-0.42963	0.77095	-0.81837	0.4002	-0.40382							-4.3935	0.42537	-4.5711	0.31009
									-4.4281	0.09524	-0.09523	0.27644	-0.27644	0.40919	-0.40922	-4.2465	0.4591	-0.381	0.65305	-0.59776	0.98325	-0.96133	0.4151	-0.37885							-4.2465	0.65305	-4.4281	0.27644
									-4.2851	0.08358	-0.08361	0.34629	-0.34629	0.49594	-0.49594	-4.1005	0.91353	-0.56388	0.70295	-0.68566	0.92608	-1.00958	0.28297	-0.28868							-4.1005	0.70295	-4.2851	0.34629
									-4.1421	0.07359	-0.07359	0.2717	-0.2717	0.41728	-0.41728	-3.9545	1.3826	-1.09958	0.86708	-0.73021	1.012	-0.86925	0.37007	-0.25625							-3.9545	0.86708	-4.1421	0.2717
									-3.9991	0.03119	-0.03118	0.30333	-0.30336	0.41867	-0.41864	-3.8085	1.40572	-1.50782	1.06353	-1.06205	1.2785	-1.26858	0.56488	-0.42435							-3.8085	1.06353	-3.9991	0.30333
									-3.8571	0.03968	-0.03968	0.32896	-0.32896	0.42294	-0.42294	-3.6615	1.62272	-1.25043	0.98232	-0.93239	0.96292	-1.1065	0.45665	-0.52982							-3.6615	0.98232	-3.8571	0.32896
									-3.7141	0.05974	-0.05974	0.25144	-0.25144	0.26448	-0.26446	-3.5155	2.15983	-1.75183	1.13689	-0.92139	0.86908	-0.80238	0.3247	-0.29918							-3.5155	1.13689	-3.7141	0.25144
									-3.5711	0.13148	-0.13147	0.31084	-0.31084	0.25206	-0.25205	-3.3695	1.46857	-2.002	1.04003	-1.15553	0.87142	-0.94167	0.41258	-0.39777							-3.3695	1.04003	-3.5711	0.31084
									-3.4281	0.34782	-0.34782	0.35844	-0.35845	0.21728	-0.21728	-3.2235	0.96245	-1.1879	0.97497	-0.94442	0.838	-0.81178	0.4337	-0.356							-3.2235	0.97497	-3.4281	0.35844
									-3.2851	0.43291	-0.43291	0.3334	-0.33338	0.15873	-0.15872	-3.0765	0.78503	-0.81237	1.10868	-1.01908	0.97783	-0.95467	0.4951	-0.45258							-3.0765	1.10868	-3.2851	0.3334
									-3.1421	0.42835	-0.42835	0.33742	-0.33744	0.11972	-0.11972	-2.9305	0.98808	-0.80065	1.08837	-0.98492	0.85383	-0.86617	0.57355	-0.4863							-2.9305	1.08837	-3.1421	0.33742
									-3.0001	0.69983	-0.69989	0.43892	-0.43892	0.1881	-0.1881	-2.7845	0.81035	-1.11085	1.05563	-1.12329	0.86042	-0.88717	0.63418	-0.59952							-2.7845	1.05563	-3.0001	0.43892
									-2.8571	0.46649	-0.46647	0.33115	-0.33115	0.09058	-0.09058	-2.6385	0.77703	-0.95167	1.05134	-1.07703	0.74929	-0.77906	0.55927	-0.58873							-2.6385	1.05134	-2.8571	0.33115
									-2.7141	0.18397	-0.18397	0.51253	-0.51253	0.10762	-0.10762	-2.4915	0.86397	-0.84842	0.95642	-0.96318	0.57117	-0.63717	0.48475	-0.5219							-2.4915	0.95642	-2.7141	0.51253
									-2.5711	0.36597	-0.36603	0.6306	-0.63061	0.11938	-0.11939	-2.3455	0.89053	-0.86835	1.12713	-0.96003	0.59465	-0.50757	0.5948	-0.44308							-2.3455	1.12713	-2.5711	0.6306
									-2.4281	0.32354	-0.32354	0.6839	-0.68389	0.09508	-0.09508	-2.1995	0.9203	-1.00252	1.28058	-1.36639	0.61035	-0.72576	0.55535	-0.65363							-2.1995	1.28058	-2.4281	0.6839
									-2.2851	0.30103	-0.301	0.28693	-0.28691	0.04552	-0.04553	-2.0535	0.81622	-0.86967	1.29179	-1.26642	0.55738	-0.60853	0.48615	-0.47195							-2.0535	1.29179	-2.2851	0.28693
									-2.1421	0.17603	-0.17603	0.32286	-0.32282	0.05848	-0.05848	-1.9065	0.70557	-0.81652	1.27003	-1.30789	0.45177	-0.50083	0.495	-0.45495							-1.9065	1.27003	-2.1421	0.32286
									-2.0001	0.13321	-0.13321	0.19783	-0.19783	0.03443	-0.03442	-1.7605	0.6046	-0.65777	1.15255	-1.13871	0.35751	-0.36652	0.47082	-0.41835							-1.7605	1.15255	-2.0001	0.19783
									-1.8571	0.34651	-0.34651	0.22921	-0.22922	0.02557	-0.02557	-1.6145	0.5721	-0.64567	1.20534	-1.16963	0.35933	-0.35638	0.58018	-0.45167							-1.6145	1.20534	-1.8571	0.22921
									-1.7141	0.2406	-0.24059	0.24294	-0.24297	0.02058	-0.02059	-1.4685	0.46422	-0.55387	1.16661	-1.13918	0.32353	-0.32865	0.68155	-0.4679							-1.4685	1.16661	-1.7141	0.24294
									-1.5711	0.13725	-0.13725	0.49646	-0.49646	0.17148	-0.17147	-1.3215	0.42302	-0.45587	1.25808	-1.17074	0.30053	-0.30296	0.7983	-0.55963							-1.3215	1.25808	-1.5711	0.49646
									-1.4281	0.1164	-0.1164	0.12765	-0.1276	0.01304	-0.01304	-1.1755	0.32363	-0.4529	1.15837	-1.15821	0.23328	-0.24068	0.84998	-0.62048							-1.1755	1.15837	-1.4281	0.12765
									-1.2851	0.05989	-0.05989	0.10394	-0.10394	0.00584	-0.00584	-1.0295	0.33382	-0.30922	1.03555	-1.08924	0.2014	-0.22439	0.77785	-0.7684							-1.0295	1.03555	-1.2851	0.10394
									-1.1431	0.16485	-0.16485	0.16361	-0.16362	0.02221	-0.02221	-0.8835	0.39517	-0.246	1.20321	-0.69653	0.29413	-0.16458	1.55298	-0.6571							-0.8835	1.20321	-1.1431	0.16361
									-1.0001	0.26612	-0.26612	0.21653	-0.21653	0.04882	-0.04882	-0.7365	0.40202	-0.47998	1.2505	-0.97418	0.26681	-0.26924	2.14375	-1.33848							-0.7365	1.2505	-1.0001	0.21653
									-0.8571	0.3262	-0.32618	0.33843	-0.33843	0.07099	-0.07099	-0.5905	0.42785	-0.47712	1.26384	-1.14158	0.22454	-0.27718	2.0107	-1.81795							-0.5905	1.26384	-0.8571	0.33843
									-0.7141	0.40393	-0.40393	0.21004	-0.21004	0.03397	-0.03397	-0.4445	0.44165	-0.48462	1.45639	-1.15992	0.18727	-0.24954	1.53318	-1.5292							-0.4445	1.45639	-0.7141	0.21004
									-0.5711	0.20914	-0.20914	0.11096	-0.11096	0.00644	-0.00644	-0.2985	0.17135	-0.3904	0.71771	-1.05471	0.08655	-0.18332	1.7278	-1.61645							-0.2985	0.71771	-0.5711	0.11096
									-0.4281	0.12534	-0.12534	0.18438	-0.18438	0.02355	-0.02355	-0.1515	0.14216	-0.25142	0.52084	-0.77142	0.04698	-0.09496	1.6549	-1.183							-0.1515	0.52084	-0.4281	0.18438
									-0.2851	0.22499	-0.22499	0.12382	-0.12381	0.01352	-0.01352	-0.0055	0.05691	-0.09341	0.15194	-0.34942	0.00254	-0.04031	0.09112	-0.8569							-0.0055	0.15194	-0.2851	0.12382
									-0.1431	0.11162	-0.11162	0.05861	-0.05862	0.00352	-0.00352	0.1405	0.000426467	-0.03795	0.00121	-0.24197	6.35e-06	-0.06792	5.3425e-05	-1.7679							0.1405	0.00121	-0.1431	0.05861
									-0.0001	0	0	0	0	0	0	0.2875	0	-0.02331	0	-0.16251	0	-0.03389	0	-1.13025							0.2875	0	-0.0001	0
									0.1429	0	0	0	0	0	0	0.4335	0	-0.00367	0	-0.00717	0	-0.000567725	0	-0.01913							0.4335	0	0.1429	0
									0.2859	0	0	0	0	0	0	0.5795	0	-0.17448	0	-0.24774	0	-0.00211	0	-0.00409							0.5795	0	0.2859	0
									0.4289	0	0	0	0	0	0	0.7255	0	-0.19765	0	-0.23194	0	-0.00149	0	-0.00447							0.7255	0	0.4289	0
									0.5719	0	0	0	0	0	0	0.8725	0	-0.0059	0	-0.00736	0	-4.349e-05	0	-0.0001093							0.8725	0	0.5719	0
									0.7139	0	0	0	0	0	0	1.0185	0	0	0	-7.89474e-10	0	0	0	0							1.0185	0	0.7139	0
									0.8569	0	0	0	0	0	0	1.1645	0	0	0	0	0	0	0	0							1.1645	0	0.8569	0
									0.9999	0	0	0	0	0	0	1.3105	0	0	0	0	0	0	0	0							1.3105	0	0.9999	0
									1.1429	0	0	0	0	0	0	1.4575	0	0	0	0	0	0	0	0							1.4575	0	1.1429	0
									1.2859	0	0	0	0	0	0	1.6035	0	0	0	0	0	0	0	0							1.6035	0	1.2859	0
									1.4289	0	0	0	0	0	0	1.7495	7.14583e-05	-0.0001618	2.22079e-06	-4.62211e-06	0.0001232	-0.000249458	5.2475e-06	-1.09725e-05							1.7495	2.22079e-06	1.4289	0
									1.5709	0	0	0	0	0	0	1.8955	0.03763	-0.04554	0.0011	-0.0012	0.06231	-0.06695	0.00235	-0.00255							1.8955	0.0011	1.5709	0
									1.7139	0	0	0	0	0	0	2.0425	0.07937	-0.08102	0.00443	-0.00443	0.16569	-0.15452	0.00976	-0.01014							2.0425	0.00443	1.7139	0
									1.8569	0.14545	-0.14544	0.00744	-0.00744	0.15302	-0.15302	2.1885	0.1308	-0.15251	0.01085	-0.01138	0.41811	-0.42762	0.01383	-0.0144							2.1885	0.01085	1.8569	0.00744
									1.9999	0.12093	-0.12093	0.01137	-0.01137	0.17817	-0.17817	2.3345	0.26367	-0.27532	0.01774	-0.01812	0.67144	-0.66045	0.01702	-0.01857							2.3345	0.01774	1.9999	0.01137
									2.1429	1.01656	-1.01656	0.06921	-0.06921	0.9545	-0.9545	2.4805	0.41947	-0.53685	0.02297	-0.02409	0.69505	-0.70887	0.03301	-0.03648							2.4805	0.02297	2.1429	0.06921
									2.2859	0.63494	-0.63494	0.04678	-0.04679	0.649	-0.64908	2.6275	2.84867	-3.2165	0.03837	-0.04251	0.95983	-0.98892	0.05028	-0.05875							2.6275	0.03837	2.2859	0.04678
									2.4289	0.48377	-0.48377	0.02426	-0.02426	0.45103	-0.45103	2.7735	2.77033	-2.682	0.05717	-0.05737	1.03275	-0.95067	0.0478	-0.04661							2.7735	0.05717	2.4289	0.02426
									2.5709	0.72411	-0.72411	0.01414	-0.01414	0.22618	-0.22617	2.9195	3.2015	-2.749	0.08843	-0.08733	1.231	-1.18092	0.06674	-0.06984							2.9195	0.08843	2.5709	0.01414
									2.7139	0.65844	-0.6585	0.041	-0.041	0.62794	-0.62797	3.0655	2.62883	-2.6365	0.10911	-0.11324	1.41017	-1.38992	0.05891	-0.06221							3.0655	0.10911	2.7139	0.041
									2.8569	0.7205	-0.7205	0.08183	-0.08184	1.12897	-1.12917	3.2125	3.59467	-3.12467	0.16652	-0.16786	1.802	-1.77	0.07979	-0.08137							3.2125	0.16652	2.8569	0.08183
									2.9999	0.85639	-0.85667	0.0618	-0.06181	0.74361	-0.74389	3.3585	2.86	-2.52167	0.15106	-0.15168	1.46408	-1.40417	0.06573	-0.06652							3.3585	0.15106	2.9999	0.0618
									3.1429	0.591	-0.59117	0.08618	-0.08617	0.98556	-0.98572	3.5045	2.94917	-2.83767	0.21638	-0.21928	2.17125	-2.10808	0.10144	-0.09956							3.5045	0.21638	3.1429	0.08618
									3.2859	0.69239	-0.69328	0.14091	-0.14093	1.45236	-1.45269	3.6505	3.4745	-3.2225	0.29363	-0.30142	2.92825	-2.94392	0.11227	-0.11499							3.6505	0.29363	3.2859	0.14091
									3.4279	0.90533	-0.90622	0.0976	-0.09761	0.97556	-0.97597	3.7975	3.71033	-3.81417	0.31505	-0.32408	2.93425	-2.85142	0.12155	-0.11602							3.7975	0.31505	3.4279	0.0976
									3.5709	1.53194	-1.53378	0.09323	-0.09327	1.06206	-1.06272	3.9435	3.55033	-3.53683	0.33139	-0.34495	3.07892	-3.06242	0.13953	-0.13813							3.9435	0.33139	3.5709	0.09323
									3.7139	1.83206	-1.836	0.07421	-0.07421	0.70008	-0.70028	4.0895	3.18467	-3.2495	0.27382	-0.29045	2.25442	-2.28425	0.1187	-0.13028							4.0895	0.27382	3.7139	0.07421
									3.8569	1.44572	-1.45361	0.11066	-0.11065	0.87567	-0.87675	4.2355	2.91933	-2.73617	0.29592	-0.29289	2.59775	-2.528	0.11332	-0.11356							4.2355	0.29592	3.8569	0.11066
									3.9999	2.47872	-2.49222	0.12321	-0.12323	0.90292	-0.90383	4.3825	2.75567	-2.9945	0.29871	-0.31629	2.77558	-2.78267	0.13696	-0.13387							4.3825	0.29871	3.9999	0.12321
									4.1429	1.36439	-1.37711	0.08795	-0.08802	0.57956	-0.58306	4.5285	3.40217	-3.32567	0.29308	-0.29605	2.65392	-2.59967	0.16336	-0.16451							4.5285	0.29308	4.1429	0.08795
									4.2849	0.86189	-0.85	0.1316	-0.13223	0.81317	-0.82094	4.6745	4.37283	-4.18117	0.35284	-0.36037	2.91783	-2.97975	0.15754	-0.17769							4.6745	0.35284	4.2849	0.1316
									4.4279	0.72894	-0.73417	0.08349	-0.08286	0.47592	-0.46908	4.8205	3.75383	-3.78883	0.28668	-0.29416	2.2855	-2.27242	0.16878	-0.17326							4.8205	0.28668	4.4279	0.08349
									4.5709	0.74117	-0.76539	0.0576	-0.05946	0.28131	-0.29856	4.9675	2.3895	-2.61617	0.20153	-0.21571	1.751	-1.78592	0.1843	-0.19851							4.9675	0.20153	4.5709	0.0576
									4.7139	0.60456	-0.602	0.05789	-0.05827	0.28569	-0.29075	5.1135	2.38017	-2.3105	0.20401	-0.1995	1.86917	-1.75233	0.28715	-0.25785							5.1135	0.20401	4.7139	0.05789
									4.8569	0.41772	-0.44391	0.05759	-0.06145	0.26751	-0.28897	5.2595	1.93383	-1.95133	0.15173	-0.16309	1.23525	-1.38133	0.21976	-0.28933							5.2595	0.15173	4.8569	0.05759
									4.9999	0.22238	-0.21297	0.05775	-0.06231	0.24572	-0.28417	5.4055	1.8985	-1.89233	0.09559	-0.10163	0.5702	-0.5974	0.09632	-0.11614							5.4055	0.09559	4.9999	0.05775
									5.1429	0.18546	-0.23712	0.04378	-0.05006	0.18896	-0.2462	5.5525	1.8765	-1.80267	0.10064	-0.09821	0.69028	-0.65971	0.131	-0.13016							5.5525	0.10064	5.1429	0.04378
									5.2849	0.23028	-0.28511	0.03526	-0.03529	0.20627	-0.24043	5.6985	1.91117	-1.982	0.09305	-0.09711	0.47418	-0.50572	0.11155	-0.11937							5.6985	0.09305	5.2849	0.03526
									5.4279	0.20717	-0.21834	0.03966	-0.03947	0.20164	-0.21769	5.8445	1.1532	-1.32438	0.06419	-0.07018	0.37605	-0.33043	0.13085	-0.08898							5.8445	0.06419	5.4279	0.03966
									5.5709	0.13329	-0.25028	0.0398	-0.04122	0.16692	-0.18899	5.9905	0.69217	-0.70863	0.05967	-0.05812	0.61304	-0.58171	0.34358	-0.32377							5.9905	0.05967	5.5709	0.0398
									5.7139	0.1726	-0.09461	0.02773	-0.02638	0.09099	-0.09869	6.1375	0.96048	-1.02337	0.07725	-0.08517	0.51572	-0.62664	0.10821	-0.19755							6.1375	0.07725	5.7139	0.02773
									5.8569	0.03789	-0.01667	0.01429	-0.0284	0.03766	-0.08948	6.2835	0.68435	-0.65595	0.08944	-0.08357	0.71754	-0.64695	0.21495	-0.11915							6.2835	0.08944	5.8569	0.01429
									5.9999	0.02729	-2.46922e-05	0.01838	-0.01058	0.04431	-0.03238	6.4295	0.76332	-0.88103	0.14315	-0.16197	1.17033	-1.435	0.28605	-0.40663							6.4295	0.14315	5.9999	0.01838
									6.1419	0.00769	0	0.00624	-0.00267	0.01498	-0.00876	6.5755	0.6243	-0.79058	0.11841	-0.13634	0.89733	-1.05833	0.18019	-0.20258							6.5755	0.11841	6.1419	0.00624
									6.2849	5.30967e-05	0	0.00426	-4.8273e-06	0.00865	-1.68356e-05	6.7225	0.4687	-0.71842	0.08489	-0.11568	0.57172	-0.82285	0.12567	-0.18046							6.7225	0.08489	6.2849	0.00426
									6.4279	0	0	0.00211	0	0.00478	0	6.8685	0.35762	-0.52272	0.08323	-0.10475	0.59123	-0.76727	0.14424	-0.17688							6.8685	0.08323	6.4279	0.00211
									6.5709	0	0	1.67452e-05	0	3.83389e-05	0	7.0145	0.23267	-0.3261	0.05888	-0.07622	0.3945	-0.52723	0.11114	-0.12424							7.0145	0.05888	6.5709	1.67452e-05
									6.7139	0	0	0	0	0	0	7.1605	0.11834	-0.2402	0.039	-0.0649	0.20752	-0.41663	0.06538	-0.10995							7.1605	0.039	6.7139	0
									6.8569	0	0	0	0	0	0	7.3075	0.1313	-0.15261	0.04534	-0.04665	0.23943	-0.28304	0.0898	-0.09028							7.3075	0.04534	6.8569	0
									6.9989	0	0	0	0	0	0	7.4535	0.06445	-0.15206	0.02719	-0.04249	0.12405	-0.22521	0.05152	-0.07362							7.4535	0.02719	6.9989	0
									7.1419	0	0	0	0	0	0	7.5995	0.07953	-0.09678	0.03288	-0.02978	0.13809	-0.15257	0.05727	-0.05681							7.5995	0.03288	7.1419	0
									7.2849	0	0	0	0	0	0	7.7465	0.08799	-0.04903	0.04207	-0.01723	0.15584	-0.07648	0.07951	-0.03664							7.7465	0.04207	7.2849	0
									7.4279	0	0	0	0	0	0	7.8925	0.0594	-0.02533	0.03028	-0.00997	0.10352	-0.0393	0.05175	-0.01725							7.8925	0.03028	7.4279	0
									7.5709	0	0	0	0	0	0																		7.5709	0
									7.7139	0	0	0	0	0	0																		7.7139	0
									7.8569	0	0	0	0	0	0																		7.8569	0
									7.9989	0	0	0	0	0	0																		7.9989	0

## Sheet: Figure 4
Figure 4d	wavelength (nm)	100 fs	300 fs	500 fs	700 fs	1 ps	10 ps	100 ps		Figure 4e	wavelength (nm)	100 fs	300 fs	500 fs	700 fs	1 ps	10 ps	100 ps		Figure 4f	TNO		TNO fitting curve		TNO-x@N		TNO-x@N fitting curve
	485.495	-14.018	-1.81539	1.19105	3.14065	4.01978	3.80896	2.71722			485.495	-11.0708	-5.10756	-1.46818	1.43355	1.89123	1.35124	1.30056			Time Delay (ps)	Normalized Intensity (a.u.)	Time Delay (ps)	Normalized Intensity (a.u.)	Time Delay (ps)	Normalized Intensity (a.u.)	Time Delay (ps)	Normalized Intensity (a.u.)
	486.663	-13.9158	-1.75675	1.16919	3.14384	4.04895	3.73531	2.74546			486.663	-11.0787	-5.03667	-1.3245	1.37136	1.76159	1.31498	1.01887			-1.24665	0.03075	1	1	-1.52987	-0.14355	1	1
	487.831	-13.7804	-1.72111	1.21319	3.19603	4.05291	3.67554	2.76801			487.831	-11.0388	-4.94964	-1.32303	1.47567	1.77819	1.33581	1.15845			-1.14666	0.02022	1.07869	0.9882	-1.4312	0.18032	1.08133	0.98813
	489	-13.6121	-1.65341	1.24428	3.22243	4.11287	3.67722	2.80682			489	-10.8368	-4.93547	-1.2598	1.46615	1.87664	1.34487	1.15348			-1.04798	-0.01796	1.15867	0.97689	-1.32853	0.09215	1.16668	0.97329
	490.168	-13.3785	-1.58568	1.32708	3.26544	4.16654	3.68861	2.77818			490.168	-10.7414	-5.00092	-1.20547	1.40232	1.87546	1.35554	1.05279			-0.94933	0.01015	1.19839	0.97151	-1.22854	-0.09256	1.20814	0.96736
	491.337	-13.1618	-1.51929	1.3728	3.29254	4.15029	3.71615	2.76034			491.337	-10.7125	-5.01195	-1.14209	1.42119	1.79351	1.46932	0.99094			-0.84931	-0.01031	1.24402	0.96552	-1.12854	-0.12319	1.25602	0.95846
	492.505	-12.7971	-1.43626	1.50167	3.32639	4.1947	3.71097	2.80277			492.505	-10.5411	-4.90554	-1.04394	1.45591	1.85834	1.62042	0.93138			-0.74799	-0.02973	1.33333	0.95433	-1.02987	0.07834	1.348	0.94659
	493.674	-12.5766	-1.40169	1.53472	3.2967	4.16743	3.70967	2.76206			493.674	-10.4433	-4.61952	-1.04272	1.50281	1.84554	1.68389	0.85692			-0.64665	-0.00731	1.39677	0.94679	-0.92855	-0.04427	1.41628	0.93472
	494.843	-12.3102	-1.32692	1.58691	3.25626	4.10499	3.70049	2.82137			494.843	-10.358	-4.52791	-1.03613	1.38922	1.79195	1.64304	0.79027			-0.54665	0.01396	1.42666	0.94335	-0.82856	0.00704	1.44533	0.93175
	496.013	-11.9459	-1.19729	1.64838	3.28462	4.12172	3.72767	2.74532			496.013	-10.2367	-4.49551	-1.02294	1.39417	1.8114	1.70828	0.70089			0.35066	0.78459	1.52267	0.93277	-0.72988	0.11392	1.62441	0.90801
	497.182	-11.5418	-1.07048	1.74481	3.33537	4.20692	3.76158	2.66188			497.182	-10.1724	-4.39195	-0.96474	1.32729	1.8046	1.7664	0.68188			0.45201	0.77037	1.59515	0.92521	-0.62989	-0.14622	1.65468	0.90504
	498.351	-11.1186	-0.89681	1.85854	3.35307	4.24602	3.78076	2.60088			498.351	-10.054	-4.35277	-0.82558	1.24273	1.8635	1.63776	0.68097			0.50134	0.74028	1.62533	0.92217	-0.52989	-0.08072	1.768	0.89318
	499.521	-10.6873	-0.81967	1.95657	3.37511	4.23614	3.87144	2.56355			499.521	-9.826	-4.24497	-0.82448	1.27646	2.0193	1.80291	0.81145			0.55467	0.6523	1.73334	0.91175	0.07011	0.12068	1.83255	0.88427
	500.691	-10.3037	-0.74254	2.02657	3.36472	4.23834	3.93659	2.53343			500.691	-9.68548	-4.17685	-0.7793	1.20037	2.08729	1.85327	0.61213			0.60935	0.81032	1.79354	0.90625	0.17013	0.02317	1.88801	0.87834
	501.861	-9.95062	-0.67823	2.1041	3.37203	4.23334	3.95416	2.51508			501.861	-9.60502	-3.96392	-0.75242	1.23499	2.07304	1.86583	0.61605			0.66667	0.89748	1.84669	0.90156	0.27013	0.16717	2.01202	0.86647
	503.031	-9.61403	-0.61118	2.12909	3.38041	4.21754	3.9841	2.47864			503.031	-9.48597	-3.79286	-0.75944	1.32209	2.12298	1.9799	0.5245			0.72801	0.93191	1.964	0.89172	0.32211	0.31951	2.04069	0.8635
	504.201	-9.22818	-0.46377	2.21461	3.42829	4.27126	3.94304	2.47866			504.201	-9.39069	-3.61859	-0.76733	1.26872	2.32862	1.943	0.46861			0.792	0.91322	1.99192	0.88947	0.37412	0.38233	2.14268	0.8546
	505.371	-8.73083	-0.29884	2.26898	3.50145	4.29093	3.91756	2.4558			505.371	-9.18872	-3.46469	-0.83371	1.2842	2.3413	1.85553	0.43302			0.85868	0.87704	2.088	0.88202	0.42879	0.38003	2.24883	0.8457
	506.541	-8.20643	-0.06057	2.37627	3.5811	4.3609	3.82407	2.41098			506.541	-9.07801	-3.39594	-0.82243	1.40471	2.43637	1.9229	0.48149			0.92801	0.93536	2.1903	0.87452	0.48612	0.80449	2.27866	0.84273
	507.712	-7.73495	0.06779	2.46847	3.64289	4.41971	3.7914	2.3263			507.712	-8.7353	-3.28939	-0.87674	1.53409	2.55406	2.03031	0.50496			1	1.03496	2.21867	0.87251	0.54746	0.71181	2.42268	0.83086
	508.883	-7.38315	0.12589	2.51024	3.64281	4.4133	3.7797	2.351			508.883	-8.54591	-3.16973	-0.97042	1.59638	2.57443	2.03702	0.389			1.07869	0.98168	2.35468	0.8633	0.61012	0.74825	2.45696	0.83086
	510.054	-7.05859	0.17358	2.51649	3.6107	4.37967	3.74375	2.34909			510.054	-8.33193	-3.05349	-1.02908	1.68987	2.63247	1.95786	0.25791			1.15867	0.9157	2.38869	0.8611	0.67812	0.80792	2.57334	0.82196
	511.225	-6.71283	0.27399	2.50698	3.64112	4.38482	3.75571	2.32356			511.225	-8.16111	-2.89456	-0.95328	1.77526	2.70081	2.06512	0.15868			1.24402	0.91613	2.49867	0.85422	0.74745	0.86871	2.6651	0.81602
	512.396	-6.33776	0.40092	2.5875	3.71517	4.45482	3.66166	2.23602			512.396	-8.10987	-2.76977	-0.95681	1.78978	2.70008	1.99072	0.04513			1.33333	0.97797	2.58707	0.84896	0.81944	0.97096	2.732	0.81009
	513.567	-5.90022	0.57133	2.67047	3.75803	4.56492	3.60321	2.17014			513.567	-7.92887	-2.63144	-0.93905	1.86085	2.71908	1.96375	0.10184			1.42666	0.98667	2.64935	0.84538	0.89678	0.93472	2.87324	0.80119
	514.738	-5.4781	0.69881	2.70141	3.7871	4.60897	3.55806	2.13763			514.738	-7.82631	-2.59011	-0.91031	1.82526	2.72745	1.92249	0.08583			1.52267	0.90683	2.78546	0.83789	0.97811	0.97821	2.89733	0.80119
	515.91	-5.13877	0.83546	2.77042	3.79765	4.63933	3.53136	2.14205			515.91	-7.56564	-2.40026	-0.83859	1.87102	2.79454	1.90671	0.1464			1.62533	0.90798	2.80802	0.8367	1.06346	0.9009	3.07202	0.78932
	517.081	-4.88356	0.87341	2.79108	3.74207	4.65134	3.49956	2.10425			517.081	-7.30331	-2.28174	-0.71728	1.94973	2.76084	1.88221	0.30168			1.73334	0.95371	2.97335	0.82825	1.1528	0.93615	3.08138	0.78932
	518.253	-4.75729	0.87694	2.79089	3.66879	4.6091	3.47197	2.09625			518.253	-7.03814	-2.13094	-0.61421	1.9725	2.81917	1.94157	0.38309			1.84669	0.87636	2.98384	0.82773	1.24478	0.99178	3.25467	0.78042
	519.425	-4.59229	0.90078	2.76117	3.64902	4.61187	3.48964	2.01836			519.425	-6.74715	-2.00951	-0.44892	1.93938	2.7744	1.97211	0.37692			1.964	0.91934	3.14801	0.81991	1.34211	0.94956	3.28951	0.78042
	520.597	-4.38358	0.98652	2.78829	3.66507	4.67749	3.51275	2.01976			520.597	-6.70141	-1.9394	-0.29458	1.91726	2.64169	1.92343	0.37388			2.088	0.95805	3.18222	0.81834	1.55146	0.92556	3.44667	0.77151
	521.769	-4.08339	1.08973	2.84069	3.72301	4.7398	3.52579	1.96652			521.769	-6.66244	-1.87306	-0.22785	1.85682	2.66305	1.81067	0.35953			2.21867	0.82103	3.33068	0.81174	1.66478	0.92705	3.49765	0.77151
	522.942	-3.74648	1.18868	2.93507	3.76657	4.81886	3.59274	1.98358			522.942	-6.54962	-1.74598	-0.05829	1.84663	2.6869	1.9283	0.46313			2.35468	0.8706	3.38061	0.80959	1.78479	0.93218	3.64666	0.76261
	524.114	-3.49101	1.25234	3.03303	3.77243	4.89039	3.59356	2.00019			524.114	-6.40904	-1.65283	0.02453	1.83869	2.70062	1.92001	0.55053			2.49867	0.94182	3.52269	0.80367	1.9088	0.92409	3.70579	0.76261
	525.287	-3.30576	1.32455	3.02585	3.74012	4.87772	3.63472	2.06997			525.287	-6.24492	-1.51804	0.10916	1.92982	2.74403	1.79748	0.67331			2.64935	0.92541	3.57899	0.8014	2.03946	0.92872	3.85868	0.75668
	526.459	-3.18824	1.34372	2.98931	3.72563	4.80535	3.70821	2.11426			526.459	-6.10398	-1.39697	0.22039	1.93298	2.70077	1.80776	0.69277			2.80802	0.82448	3.72268	0.79576	2.17544	0.89503	3.91393	0.75371
	527.632	-3.05618	1.40972	3.01513	3.71199	4.768	3.7648	2.10865			527.632	-5.9381	-1.27919	0.27409	2.02023	2.67219	1.94291	0.72302			2.97335	0.74593	3.77737	0.79367	2.31946	0.91965	4.07867	0.74777
	528.805	-2.84792	1.44912	3.0428	3.74191	4.76497	3.75942	2.08189			528.805	-5.86318	-1.18012	0.32215	2.05577	2.58686	1.92432	0.8573			3.14801	0.82969	3.93467	0.78783	2.47012	0.89021	4.12206	0.74777
	529.978	-2.58745	1.52942	3.10126	3.78579	4.81273	3.83893	2.08456			529.978	-5.72861	-1.05831	0.34151	2.0968	2.55664	1.92305	0.82659			3.33068	0.80189	3.97576	0.78634	2.62878	0.8725	4.312	0.74184
	531.152	-2.25315	1.65795	3.19769	3.87555	4.91214	3.91107	2.06059			531.152	-5.69204	-0.97029	0.39533	2.18116	2.50792	1.88963	0.8845			3.52269	0.7913	4.156	0.77998	2.79411	0.83439	4.3302	0.74184
	532.325	-1.97279	1.75465	3.30719	3.92667	4.94614	3.94371	2.09713			532.325	-5.56892	-0.87366	0.4244	2.25563	2.54914	1.86375	0.97731			3.72268	0.74999	4.17414	0.77936	2.9688	0.75971	4.53834	0.73591
	533.499	-1.78391	1.80031	3.32552	3.95417	4.93569	3.93455	2.11433			533.499	-5.41744	-0.77722	0.50194	2.26595	2.63432	1.8226	1.01354			3.93467	0.63498	4.37253	0.77267	3.15145	0.8074	4.55334	0.73294
	534.672	-1.74358	1.82422	3.31229	3.91766	4.89575	3.89934	2.15599			534.672	-5.25701	-0.64057	0.63008	2.29291	2.70018	1.94588	1.09438			4.156	0.72165	4.38801	0.77216	3.34345	0.85013	4.74648	0.72997
	535.846	-1.69852	1.84835	3.28325	3.87297	4.81939	3.87406	2.13161			535.846	-5.08128	-0.51716	0.56199	2.34786	2.69832	1.91285	1.07334			4.38801	0.74933	4.57091	0.76624	3.54344	0.78913	4.812	0.727
	537.02	-1.58904	1.8946	3.29041	3.85248	4.7838	3.83378	2.16549			537.02	-4.92358	-0.40198	0.51563	2.44069	2.71512	1.9077	1.10896			4.632	0.78425	4.632	0.76431	3.75546	0.67011	4.95461	0.72404
	538.194	-1.43344	1.99011	3.35123	3.85917	4.79831	3.83215	2.13568			538.194	-4.68523	-0.403	0.57077	2.47098	2.64665	2.03064	1.02331			4.88802	0.71897	4.76929	0.76004	3.97545	0.59833	5.08	0.72107
	539.368	-1.20608	2.09959	3.42963	3.89904	4.86919	3.79369	2.10086			539.368	-4.53244	-0.33742	0.59554	2.48906	2.68762	2.06106	1.06086			5.15601	0.81709	4.88802	0.75643	4.20878	0.72187	5.16275	0.72107
	540.543	-0.98862	2.19228	3.4819	3.92997	4.91639	3.7604	2.05524			540.543	-4.37454	-0.27011	0.6546	2.56203	2.73098	2.00617	1.06176			5.43733	0.7786	4.96768	0.75404	4.45012	0.89008	5.36134	0.71513
	541.717	-0.85294	2.26227	3.49426	3.8979	4.90897	3.74512	2.08549			541.717	-4.20931	-0.19233	0.70428	2.58044	2.79232	1.99961	1.01904			5.73201	0.7408	5.15601	0.74851	4.70878	0.89035	5.37089	0.71513
	542.892	-0.78273	2.2997	3.50272	3.91885	4.88394	3.69986	2.06066			542.892	-4.05429	-0.15721	0.64478	2.65167	2.80849	2.0245	0.98134			6.04268	0.65192	5.16606	0.74822	4.97678	0.70063	5.57903	0.71217
	544.067	-0.72886	2.28145	3.4652	3.88988	4.83724	3.65244	2.07997			544.067	-3.95579	-0.15779	0.70997	2.60446	2.79495	2.04613	0.96336			6.36667	0.70191	5.36444	0.74255	5.25812	0.71735	5.65602	0.7092
	545.241	-0.68297	2.2683	3.44801	3.85982	4.776	3.64171	2.07375			545.241	-3.80631	-0.15636	0.79121	2.64787	2.78425	2.04166	0.95839			6.70933	0.74651	5.43733	0.74051	5.5528	0.80498	5.78716	0.7092
	546.417	-0.51708	2.32266	3.48866	3.84873	4.7481	3.67087	2.06293			546.417	-3.65284	-0.11528	0.77882	2.72651	2.83547	2.08546	1.02387			7.064	0.73074	5.56283	0.73703	5.86347	0.69088	5.96669	0.70623
	547.592	-0.25579	2.41699	3.54725	3.8555	4.73956	3.66506	2.03619			547.592	-3.548	-0.09035	0.80391	2.82159	2.82173	2.02093	1.03741			7.44267	0.68682	5.73201	0.73242	6.18878	0.68946	5.9953	0.70326
	548.767	-0.00134	2.54045	3.58948	3.92709	4.78235	3.67638	2.06282			548.767	-3.42579	-0.05723	0.89755	2.91831	2.84026	2.10527	1.06747			7.83602	0.7302	5.76121	0.73163	6.53012	0.72293	6.20344	0.7003
	549.942	0.2589	2.62366	3.65078	4.024	4.8181	3.69487	2.0357			549.942	-3.32442	-0.07872	0.9665	2.92394	2.85042	2.13089	0.96934			8.24935	0.71874	5.9596	0.72635	6.88611	0.73868	6.292	0.7003
	551.118	0.41124	2.63053	3.68575	4.07181	4.83244	3.69463	2.0525			551.118	-3.25475	-0.04101	0.97229	2.917	2.84135	2.10419	1.06609			8.68268	0.69674	6.04268	0.72418	7.26346	0.70269	6.41158	0.69733
	552.294	0.48376	2.61647	3.69721	4.02827	4.77378	3.66203	2.08391			552.294	-3.14957	-0.02385	1.01779	2.97856	2.89718	2.09495	1.06837			9.13734	0.72236	6.15798	0.72118	7.65678	0.61562	6.61971	0.69436
	553.47	0.52451	2.60263	3.6964	3.99735	4.7169	3.65457	2.12006			553.47	-3.06567	-0.01991	1.0192	2.94512	2.96058	2.14395	1.0883			9.616	0.68563	6.35636	0.71611	8.07012	0.64714	6.63334	0.69436
	554.646	0.60749	2.62367	3.71583	4.00153	4.69251	3.64107	2.13342			554.646	-2.94278	-0.07015	1.05576	2.94113	2.99882	2.14389	1.13624			10.116	0.66576	6.36667	0.71585	8.50347	0.59451	6.82785	0.69139
	555.822	0.71792	2.65475	3.7123	3.98433	4.67528	3.64586	2.12575			555.822	-2.89969	-0.02712	1.10212	2.90868	3.03197	2.17886	1.18877			10.6413	0.68335	6.55475	0.71114	8.95813	0.55912	6.98933	0.68843
	556.998	0.85413	2.73816	3.78239	4.01774	4.71981	3.63114	2.12276			556.998	-2.78661	0.033	1.10647	3.01573	3.12982	2.23364	1.28023			11.1933	0.60918	6.70933	0.70732	9.4368	0.6436	7.03599	0.68843
	558.174	1.06023	2.83035	3.86597	4.08557	4.77536	3.61781	2.12455			558.174	-2.74009	0.06112	1.09151	2.99591	3.21303	2.25762	1.25726			11.7707	0.57729	6.75313	0.70625	9.9368	0.59586	7.24413	0.68546
	559.351	1.19269	2.88984	3.92734	4.12235	4.79258	3.57272	2.09341			559.351	-2.59954	0.14277	1.17616	3.00663	3.23544	2.2904	1.23184			12.3787	0.62466	6.95151	0.70144	10.4621	0.65257	7.36668	0.68546
	560.528	1.27631	2.94211	3.95019	4.14695	4.82617	3.57629	2.0938			560.528	-2.43046	0.222	1.17975	3.0021	3.23333	2.36369	1.25243			13.016	0.53079	7.064	0.69876	11.0141	0.64838	7.45226	0.68546
	561.704	1.3125	2.96662	3.98496	4.1369	4.80587	3.56709	2.08107			561.704	-2.37876	0.21306	1.17791	2.96836	3.24297	2.34049	1.28177			13.6827	0.49509	7.1499	0.69672	11.5915	0.64604	7.6604	0.68249
	562.881	1.25227	2.93262	3.93964	4.08368	4.75145	3.54731	2.05411			562.881	-2.27311	0.26101	1.22403	2.96633	3.22357	2.34233	1.33397			14.384	0.51559	7.34828	0.69207	12.1995	0.73784	7.76	0.67953
	564.058	1.26413	2.93918	3.92358	4.02133	4.68437	3.5486	2.027			564.058	-2.20439	0.2891	1.24042	2.97182	3.25724	2.35914	1.35713			15.12	0.60274	7.44267	0.68988	12.8355	0.77782	7.86854	0.67953
	565.236	1.29732	2.96717	3.92575	4.05881	4.68349	3.55269	1.9737			565.236	-2.14017	0.31229	1.22195	2.97811	3.23663	2.34324	1.41106			15.892	0.51901	7.54667	0.68749	13.5048	0.60565	8.07667	0.67656
	566.413	1.40095	3.01521	3.99271	4.09632	4.70422	3.55047	1.92822			566.413	-2.03108	0.39383	1.23206	3.03123	3.22199	2.33891	1.43131			16.7	0.49393	7.74505	0.68298	14.2048	0.64903	8.17334	0.67656
	567.591	1.49743	3.0686	4.05479	4.13209	4.73975	3.56701	1.88595			567.591	-2.01842	0.44978	1.23067	3.07668	3.25422	2.33749	1.47177			17.5494	0.48278	7.83602	0.68093	14.9394	0.43547	8.28481	0.67359
	568.768	1.59938	3.11439	4.11148	4.18125	4.75427	3.56233	1.88285			568.768	-1.87894	0.49825	1.32367	3.11884	3.27758	2.35483	1.49336			18.4413	0.47448	7.94343	0.67853	16.5208	0.53942	8.49295	0.67359
	569.946	1.696	3.17415	4.13686	4.2024	4.72367	3.58686	1.88694			569.946	-1.74822	0.51633	1.327	3.08341	3.25939	2.31775	1.43996			19.376	0.48238	8.14182	0.67416	17.3688	0.62128	8.60669	0.67062
	571.124	1.70556	3.18203	4.14178	4.19118	4.71086	3.58545	1.917			571.124	-1.66672	0.56557	1.37627	3.11925	3.21359	2.30037	1.4607			20.356	0.47326	8.24935	0.67181	18.2608	0.55978	8.70109	0.67062
	572.302	1.62638	3.18486	4.10038	4.18397	4.6837	3.59552	1.94524			572.302	-1.63481	0.54547	1.34949	3.12279	3.15743	2.30811	1.44037			21.3853	0.48838	8.3402	0.66984	19.1968	0.57321	8.90922	0.66766
	573.48	1.57486	3.17011	4.09193	4.16846	4.65404	3.56716	1.93227			573.48	-1.60095	0.56782	1.43882	3.15499	3.12488	2.33107	1.38415			22.4654	0.44858	8.53858	0.66559	20.1755	0.4304	9.06135	0.66766
	574.658	1.54626	3.1568	4.07525	4.17171	4.62792	3.54072	1.90231			574.658	-1.50583	0.57857	1.49762	3.18165	3.11596	2.29741	1.36708			23.5973	0.43685	8.68268	0.66253	21.2061	0.49572	9.11736	0.66469
	575.837	1.58592	3.20725	4.10514	4.18059	4.64611	3.54672	1.89399			575.837	-1.41779	0.57223	1.47864	3.19155	3.14603	2.34288	1.4287			24.7854	0.48103	8.73697	0.66139	23.4168	0.5943	9.3255	0.66469
	577.015	1.65801	3.26938	4.14206	4.21268	4.69434	3.53057	1.85265			577.015	-1.31588	0.62187	1.51143	3.23906	3.15035	2.37719	1.46203			26.032	0.48115	8.93535	0.65726	24.6061	0.50424	9.53364	0.66172
	578.194	1.76561	3.33996	4.18636	4.24172	4.73425	3.54058	1.83575			578.194	-1.23116	0.6368	1.5445	3.24959	3.13516	2.41225	1.41464			27.3413	0.49502	9.13373	0.65318	27.1594	0.54353	9.54002	0.66172
	579.373	1.83079	3.41013	4.2109	4.28505	4.74713	3.54252	1.83806			579.373	-1.15216	0.66179	1.58434	3.23266	3.1311	2.40773	1.40408			28.7133	0.46749	9.13734	0.6531	28.5328	0.35804	9.74177	0.65875
	580.552	1.87807	3.45406	4.22727	4.291	4.7553	3.52286	1.8393			580.552	-1.08754	0.70739	1.63026	3.22848	3.12697	2.43963	1.36834			30.1533	0.42266	9.33212	0.64915	29.9741	0.42358	9.94991	0.65875
	581.731	1.91463	3.46556	4.24064	4.27217	4.73886	3.50819	1.83963			581.731	-1.03946	0.71298	1.63253	3.22001	3.14343	2.41399	1.37317			31.664	0.46394	9.5305	0.64519	31.4835	0.5316	10.04	0.65579
	582.91	1.90777	3.44336	4.23293	4.24866	4.73391	3.47583	1.80151			582.91	-1.01842	0.71843	1.66268	3.23174	3.10314	2.42034	1.37566			33.2493	0.39428	9.616	0.64349	33.0674	0.51832	10.158	0.65579
	584.09	1.90615	3.43929	4.19841	4.21613	4.70228	3.46964	1.78391			584.09	-0.95009	0.73456	1.71606	3.25399	3.1065	2.48176	1.37895			34.9107	0.44406	9.72889	0.64127	34.7314	0.3959	10.3662	0.65282
	585.269	2.00099	3.43118	4.21966	4.23372	4.72529	3.46634	1.75758			585.269	-0.92877	0.80969	1.78253	3.27452	3.15181	2.51665	1.44389			36.6574	0.41213	9.92727	0.63741	36.4755	0.58829	10.5653	0.65282
	586.449	2.08272	3.42429	4.23399	4.25623	4.72462	3.48442	1.74316			586.449	-0.91914	0.81546	1.79353	3.20982	3.1861	2.49293	1.47857			40.4093	0.38204	10.116	0.63379	38.3075	0.50561	10.5743	0.65282
	587.629	2.20465	3.46084	4.26077	4.29909	4.77229	3.48218	1.72006			587.629	-0.88712	0.84704	1.83446	3.20514	3.1707	2.47019	1.45915			42.424	0.37732	10.1257	0.6336	40.2288	0.51966	10.7825	0.64985
	588.809	2.36916	3.51153	4.30338	4.35525	4.82333	3.48238	1.71792			588.809	-0.85575	0.89927	1.88944	3.22684	3.13974	2.43368	1.42585			44.5374	0.38091	10.324	0.62985	42.2421	0.53088	10.9906	0.64688
	589.989	2.47378	3.51756	4.31486	4.40286	4.84343	3.47231	1.74973			589.989	-0.80607	0.94027	1.9335	3.21854	3.19405	2.43625	1.445			46.756	0.39339	10.5224	0.62614	44.3581	0.37222	11.1173	0.64688
	591.169	2.55174	3.53565	4.34099	4.42919	4.83303	3.46717	1.76813			591.169	-0.76731	0.9447	1.95986	3.20631	3.14144	2.41629	1.44363			49.0827	0.40908	10.6413	0.62394	46.5741	0.34375	11.1987	0.64688
	592.349	2.62072	3.51131	4.32762	4.41844	4.83456	3.45658	1.76544			592.349	-0.72174	0.95064	2.02581	3.2542	3.11889	2.42281	1.4554			51.524	0.32882	10.7208	0.62248	48.9021	0.32772	11.4069	0.64392
	593.53	2.66332	3.46119	4.26443	4.42393	4.80785	3.44514	1.7654			593.53	-0.69257	0.98484	2.04934	3.25962	3.04682	2.43558	1.43658			54.088	0.31163	10.9192	0.61887	51.3435	0.44552	11.615	0.64392
	594.71	2.68663	3.43999	4.21112	4.40745	4.7814	3.42453	1.78277			594.71	-0.61294	1.02513	2.14223	3.29788	3.03427	2.46477	1.4651			56.7747	0.27495	11.1176	0.61531	53.9048	0.29919	11.6947	0.64095
	595.891	2.72863	3.41659	4.1861	4.40085	4.75799	3.39419	1.77451			595.891	-0.57557	1.02383	2.20025	3.29535	3.05399	2.4967	1.49444			59.5947	0.32557	11.1933	0.61397	56.5928	0.49341	11.8232	0.64095
	597.072	2.79558	3.4279	4.20829	4.42847	4.76565	3.38006	1.7437			597.072	-0.54213	1.04376	2.23458	3.27935	3.06289	2.4669	1.48688			62.5534	0.31979	11.316	0.6118	59.4115	0.38773	12.0313	0.63798
	598.253	2.87689	3.45859	4.21513	4.45133	4.78031	3.36537	1.74767			598.253	-0.43413	1.06383	2.27229	3.29571	3.07841	2.43429	1.51215			65.6547	0.261	11.5143	0.60834	62.3701	0.50231	12.2394	0.63798
	599.434	2.99194	3.50662	4.25751	4.49123	4.82975	3.33007	1.71877			599.434	-0.29542	1.08586	2.3142	3.37106	3.12093	2.433	1.55111			68.9107	0.34383	11.7127	0.60492	65.4728	0.60764	12.3027	0.63798
	600.615	3.09071	3.54829	4.27352	4.51286	4.82825	3.32406	1.69753			600.615	-0.22112	1.1265	2.33034	3.36566	3.11766	2.41523	1.52639			72.328	0.35798	11.7707	0.60393	68.7315	0.35644	12.4476	0.63502
	601.797	3.14037	3.53966	4.28369	4.50489	4.8249	3.30596	1.66819			601.797	-0.17208	1.12509	2.40716	3.30788	3.11452	2.42573	1.54904			75.9107	0.33557	11.9111	0.60154	72.1461	0.50644	12.6557	0.63502
	602.978	3.20121	3.54103	4.28859	4.50354	4.797	3.28946	1.65077			602.978	-0.1485	1.09567	2.42086	3.26241	3.06422	2.40177	1.5235			79.672	0.33457	12.1095	0.59821	75.7314	0.55032	12.8638	0.63205
	604.16	3.24547	3.5071	4.23802	4.47035	4.74969	3.27067	1.64551			604.16	-0.07519	1.15281	2.46808	3.27558	3.07518	2.41807	1.49922			83.6173	0.47717	12.3079	0.59493	79.4928	0.30837	12.9387	0.63205
	605.342	3.25396	3.49378	4.20446	4.4621	4.71926	3.25787	1.64558			605.342	-0.04505	1.11468	2.48203	3.25456	3.07416	2.38727	1.48089			87.7587	0.26945	12.3787	0.59377	83.4381	0.53343	13.072	0.63205
	606.524	3.27411	3.4955	4.19974	4.45152	4.70142	3.24587	1.62199			606.524	0.05796	1.10268	2.50864	3.29711	3.12458	2.36406	1.48146			92.1	0.37578	12.5063	0.59169	87.5781	0.3399	13.2801	0.62908
	607.706	3.33679	3.49341	4.19989	4.45002	4.67985	3.23195	1.54902			607.706	0.07752	1.04985	2.44125	3.25097	3.1102	2.32136	1.4467			96.6587	0.35143	12.7046	0.58849	91.9208	0.37981	13.4883	0.62611
	608.888	3.38279	3.51449	4.20533	4.46045	4.68438	3.24928	1.51868			608.888	0.11433	1.11944	2.41287	3.27339	3.10862	2.27864	1.38076			101.441	0.32241	12.903	0.58533	96.4768	0.44337	13.608	0.62611
	610.071	3.47868	3.52685	4.19087	4.4609	4.69455	3.21345	1.5097			610.071	0.15761	1.15341	2.42054	3.2401	3.08252	2.27607	1.3794			106.456	0.40023	13.016	0.58356	101.261	0.3141	13.6964	0.62611
	611.253	3.56958	3.55276	4.20593	4.47471	4.70174	3.19227	1.48466			611.253	0.17704	1.13044	2.41248	3.23786	3.10702	2.27811	1.34704			111.717	0.3909	13.1014	0.58222	106.275	0.36538	13.9045	0.62315
	612.436	3.65367	3.56751	4.17725	4.48497	4.66067	3.20852	1.4808			612.436	0.15894	1.1228	2.41908	3.21669	3.04937	2.29617	1.33438			117.241	0.39431	13.2998	0.57915	111.538	0.37874	14.1127	0.62315
	613.619	3.69415	3.57203	4.17356	4.48107	4.64649	3.17629	1.48122			613.619	0.16554	1.1375	2.49041	3.1821	3.04976	2.30722	1.42314			123.036	0.35353	13.4982	0.57612	117.061	0.39135	14.308	0.62018
	614.802	3.71103	3.55274	4.13799	4.46082	4.58833	3.1487	1.48903			614.802	0.20611	1.13255	2.49937	3.24015	3.06273	2.28827	1.39636			129.112	0.40683	13.6827	0.57334	122.854	0.37126	14.3208	0.62018
	615.985	3.71339	3.53844	4.11638	4.45467	4.56171	3.12432	1.4989			615.985	0.22729	1.14017	2.48179	3.29822	3.05552	2.28795	1.37549			135.487	0.36686	13.6966	0.57313	128.933	0.51554	14.5289	0.62018
	617.168	3.69684	3.52838	4.10293	4.44026	4.55893	3.09653	1.50506			617.168	0.25622	1.13219	2.51964	3.293	3.09297	2.28862	1.4023			142.176	0.39753	13.8949	0.57018	135.306	0.63903	14.7371	0.61721
	618.351	3.71009	3.52784	4.08243	4.41729	4.52878	3.05624	1.44989			618.351	0.29662	1.17631	2.56059	3.257	3.09865	2.27602	1.35043			149.196	0.31801	14.0933	0.56726	141.995	0.39878	14.9452	0.61721
	619.535	3.73929	3.49421	4.10246	4.40143	4.4933	3.03511	1.42943			619.535	0.24995	1.1711	2.57852	3.17583	3.06736	2.25088	1.33833			156.559	0.26473	14.2917	0.56439	149.015	0.12331	15.0427	0.61424
	620.718	3.75613	3.51368	4.11714	4.42505	4.50938	3.01676	1.44265			620.718	0.28068	1.2033	2.60507	3.16648	3.01283	2.20705	1.36496			164.288	0.40501	14.384	0.56307	156.379	0.38581	15.1533	0.61424
	621.902	3.80893	3.52644	4.10722	4.43528	4.51947	3.01013	1.43213			621.902	0.3254	1.14954	2.65882	3.14669	2.93929	2.21795	1.39139			172.396	0.40217	14.4901	0.56155	164.106	0.32729	15.3615	0.61128
	623.086	3.85887	3.53729	4.1449	4.44395	4.51238	3.02597	1.39325			623.086	0.36707	1.14763	2.66265	3.1819	2.91954	2.19383	1.41449			180.901	0.29828	14.6885	0.55876	172.214	0.55695	15.5696	0.61128
	624.27	3.88991	3.53968	4.1271	4.46016	4.46899	3.0111	1.40914			624.27	0.44072	1.14013	2.69405	3.19571	2.83309	2.14272	1.35508			189.825	0.42025	14.8869	0.556	180.719	0.30903	15.7778	0.60831
	625.454	3.8965	3.56043	4.12375	4.42585	4.45283	3.00004	1.41013			625.454	0.48998	1.10858	2.66503	3.14183	2.78438	2.07798	1.31019			199.185	0.31556	15.0853	0.55327	189.643	0.57016	15.9859	0.60831
	626.638	3.91238	3.54549	4.11687	4.3666	4.43923	3.01246	1.42107			626.638	0.53593	1.05208	2.59617	3.1612	2.75732	2.08866	1.3237					15.12	0.5528	199.005	0.33976	16.194	0.60534
	627.823	3.90808	3.54717	4.10219	4.3465	4.41082	2.99391	1.39001			627.823	0.50937	1.03532	2.56778	3.13023	2.77607	2.04726	1.27885					15.2836	0.55058			16.4022	0.60534
	629.007	3.88653	3.53823	4.02811	4.28975	4.35747	2.9515	1.36423			629.007	0.54833	1.09865	2.62795	3.12411	2.81683	2.03681	1.19814					15.482	0.54793			16.6103	0.60237
	630.192	3.88027	3.53268	4.00851	4.25517	4.33562	2.96098	1.36026			630.192	0.62099	1.12634	2.61344	3.14173	2.83283	2.04074	1.13219					15.6804	0.54532			16.624	0.60237
	631.377	3.89055	3.51935	4.00838	4.24615	4.30126	2.95978	1.38871			631.377	0.63932	1.09498	2.56688	3.16001	2.77576	2.06679	1.11456					15.8788	0.54273			16.8184	0.60237
	632.562	3.90288	3.55974	3.97352	4.21527	4.28794	2.94905	1.40054			632.562	0.74515	1.11254	2.52408	3.16722	2.73755	2.07861	1.06573					15.892	0.54256			17.0266	0.59941
	633.747	3.94279	3.56137	3.93828	4.19624	4.26055	2.97821	1.39926			633.747	0.75576	1.10732	2.55934	3.18062	2.74803	2.0858	0.96444					16.0772	0.54019			17.2347	0.59941
	634.932	3.96099	3.57102	3.91165	4.17568	4.21341	2.95273	1.40032			634.932	0.81283	1.12291	2.52487	3.17939	2.78999	2.07101	0.97273					16.2755	0.53767			17.4429	0.59644
	636.117	3.93866	3.56935	3.8844	4.16014	4.15246	2.92916	1.39107			636.117	0.86355	1.13941	2.51518	3.1934	2.76393	2.06854	0.9646					16.4739	0.53519			17.472	0.59644
	637.303	3.95452	3.58738	3.87632	4.14024	4.10894	2.92459	1.39755			637.303	0.92235	1.14268	2.48533	3.14638	2.76915	2.07824	0.98823					16.6723	0.53274			17.651	0.59644
	638.489	3.99563	3.56676	3.86353	4.12805	4.06737	2.91478	1.42721			638.489	0.96028	1.13814	2.47148	3.22474	2.8263	2.08889	0.95543					16.7	0.5324			17.8591	0.59347
	639.674	3.98277	3.54723	3.84092	4.13996	3.99963	2.88281	1.43116			639.674	1.06062	1.12714	2.49647	3.22752	2.78458	2.04865	0.87652					16.8707	0.53033			18.0673	0.59347
	640.86	4.02252	3.56234	3.83973	4.15384	3.97309	2.90893	1.49143			640.86	1.19493	1.13201	2.50691	3.20843	2.67256	2.00751	0.91074					17.0691	0.52794			18.2754	0.5905
	642.046	4.06696	3.60613	3.89977	4.21382	4.00934	2.98179	1.51589			642.046	1.25899	1.11226	2.5206	3.14248	2.64913	1.97785	0.99723					17.2675	0.52559			18.364	0.5905
	643.233	4.129	3.62488	3.94789	4.26726	4.00221	3.00944	1.51555			643.233	1.22726	1.12254	2.52727	3.11557	2.65814	1.96106	1.06457					17.4658	0.52327			18.4836	0.5905
	644.419	4.15979	3.66164	3.98063	4.28175	4.02988	3.07066	1.52925			644.419	1.29224	1.13284	2.55007	3.07183	2.66923	1.94989	1.04351					17.5494	0.5223			18.6917	0.5905
	645.605	4.21731	3.69664	4.0074	4.33273	4.04481	3.09686	1.52743			645.605	1.29724	1.11914	2.58104	3.07833	2.67458	1.91197	1.09572					17.6642	0.52098			18.8998	0.58754
	646.792	4.24125	3.72662	4.04657	4.3487	4.03897	3.09144	1.54965			646.792	1.35487	1.12664	2.55491	3.07647	2.66815	1.90958	1.14063					17.8626	0.51872			19.108	0.58754
	647.979	4.27213	3.74096	4.09308	4.37216	4.04415	3.1213	1.59049			647.979	1.39091	1.14978	2.58856	3.06895	2.65085	1.89323	1.10879					18.061	0.51649			19.3	0.58457
	649.166	4.29924	3.75285	4.08032	4.38288	4.04861	3.14573	1.67518			649.166	1.40842	1.10148	2.58994	3.03386	2.686	1.87581	1.06449					18.2594	0.51429			19.3161	0.58457
	650.353	4.25487	3.71283	4.07182	4.33843	4.05053	3.17796	1.67872			650.353	1.34148	1.06225	2.63929	3.03113	2.67918	1.84942	1.04727					18.4413	0.5123			19.5242	0.58457
																							18.4578	0.51212			19.7324	0.5816
																							18.6562	0.50998			19.9405	0.5816
																							18.8545	0.50787			20.1486	0.57864
																							19.0529	0.50578			20.2787	0.57864
																							19.2513	0.50373			20.3568	0.57864
																							19.376	0.50245			20.5649	0.57567
																							19.4497	0.5017			20.7731	0.57567
																							19.6481	0.49969			20.9812	0.57567
																							19.8465	0.49772			21.1893	0.5727
																							20.0448	0.49576			21.3093	0.5727
																							20.2432	0.49384			21.3975	0.5727
																							20.356	0.49276			21.6056	0.56973
																							20.4416	0.49194			21.8137	0.56973
																							20.64	0.49007			22.0219	0.56677
																							20.8384	0.48822			22.23	0.56677
																							21.0368	0.48639			22.4382	0.56677
																							21.2351	0.48459			22.6463	0.5638
																							21.3853	0.48325			22.8544	0.5638
																							21.4335	0.48282			23.0626	0.56083
																							21.6319	0.48106			23.2707	0.56083
																							21.8303	0.47933			23.4789	0.56083
																							22.0287	0.47763			23.52	0.55786
																							22.2271	0.47594			23.687	0.55786
																							22.4254	0.47428			23.8951	0.55786
																							22.4654	0.47395			24.1033	0.5549
																							22.6238	0.47264			24.3114	0.5549
																							22.8222	0.47102			24.5195	0.5549
																							23.0206	0.46943			24.7093	0.55193
																							23.219	0.46785			24.7277	0.55193
																							23.4174	0.4663			24.9358	0.55193
																							23.5973	0.46491			25.144	0.54896
																							23.6157	0.46476			25.3521	0.54896
																							23.8141	0.46325			25.5602	0.54896
																							24.0125	0.46176			25.7684	0.54599
																							24.2109	0.46028			25.9765	0.54599
																							24.4093	0.45883			26.1846	0.54599
																							24.6077	0.4574			26.3928	0.54303
																							24.7854	0.45613			26.6009	0.54303
																							24.806	0.45598			26.809	0.54006
																							25.0044	0.45458			27.0172	0.54006
																							25.2028	0.45321			27.2253	0.54006
																							25.4012	0.45185			27.2627	0.54006
																							25.5996	0.4505			27.4335	0.53709
																							25.798	0.44918			27.6416	0.53709
																							25.9963	0.44787			27.8497	0.53709
																							26.032	0.44764			28.0579	0.53412
																							26.1947	0.44658			28.266	0.53412
																							26.3931	0.44531			28.4742	0.53412
																							26.5915	0.44406			28.636	0.53116
																							26.7899	0.44282			28.6823	0.53116
																							26.9883	0.4416			28.8904	0.53116
																							27.1867	0.44039			29.0986	0.53116
																							27.3413	0.43946			29.3067	0.52819
																							27.385	0.4392			29.5148	0.52819
																							27.5834	0.43803			29.723	0.52819
																							27.7818	0.43687			29.9311	0.52522
																							27.9802	0.43572			30.0773	0.52522
																							28.1786	0.4346			30.1393	0.52522
																							28.377	0.43348			30.3474	0.52522
																							28.5753	0.43239			30.5555	0.52226
																							28.7133	0.43163			30.7637	0.52226
																							28.7737	0.4313			30.9718	0.52226
																							28.9721	0.43023			31.1799	0.51929
																							29.1705	0.42918			31.3881	0.51929
																							29.3689	0.42814			31.5867	0.51929
																							29.5673	0.42711			31.5962	0.51929
																							29.7656	0.4261			31.8043	0.51632
																							29.964	0.42509			32.0125	0.51632
																							30.1533	0.42415			32.2206	0.51632
																							30.1624	0.42411			32.4288	0.51632
																							30.3608	0.42313			32.6369	0.51335
																							30.5592	0.42217			32.845	0.51335
																							30.7576	0.42122			33.0532	0.51335
																							30.9559	0.42029			33.1707	0.51039
																							31.1543	0.41937			33.2613	0.51039
																							31.3527	0.41846			33.4695	0.51039
																							31.5511	0.41756			33.6776	0.51039
																							31.664	0.41705			33.8857	0.51039
																							31.7495	0.41667			34.0939	0.50742
																							31.9479	0.41579			34.302	0.50742
																							32.1462	0.41493			34.5101	0.50742
																							32.3446	0.41408			34.7183	0.50445
																							32.543	0.41324			34.8347	0.50445
																							32.7414	0.41241			34.9264	0.50445
																							32.9398	0.41159			35.1345	0.50445
																							33.1382	0.41078			35.3427	0.50445
																							33.2493	0.41033			35.5508	0.50148
																							33.3366	0.40998			35.759	0.50148
																							33.5349	0.4092			35.9671	0.50148
																							33.7333	0.40842			36.1752	0.49852
																							33.9317	0.40766			36.3834	0.49852
																							34.1301	0.4069			36.5787	0.49852
																							34.3285	0.40616			36.5915	0.49852
																							34.5269	0.40542			36.7996	0.49852
																							34.7252	0.40469			37.0078	0.49555
																							34.9107	0.40402			37.2159	0.49555
																							34.9236	0.40398			37.4241	0.49555
																							35.122	0.40327			37.6322	0.49555
																							35.3204	0.40257			37.8403	0.49258
																							35.5188	0.40189			38.0485	0.49258
																							35.7171	0.40121			38.2566	0.49258
																							35.9155	0.40054			38.4107	0.49258
																							36.1139	0.39988			38.4648	0.49258
																							36.3123	0.39922			38.6729	0.48961
																							36.5107	0.39858			38.881	0.48961
																							36.6574	0.39811			39.0892	0.48961
																							36.7091	0.39794			39.2973	0.48961
																							36.9074	0.39732			39.5054	0.48665
																							37.1058	0.3967			39.7136	0.48665
																							37.3042	0.39609			39.9217	0.48665
																							37.5026	0.39549			40.1298	0.48665
																							37.701	0.39489			40.332	0.48665
																							37.8994	0.39431			40.338	0.48665
																							38.0978	0.39373			40.5461	0.48368
																							38.2961	0.39316			40.7543	0.48368
																							38.4945	0.39259			40.9624	0.48368
																							38.6929	0.39204			41.1705	0.48368
																							38.8913	0.39149			41.3787	0.48071
																							39.0897	0.39095			41.5868	0.48071
																							39.2881	0.39042			41.7949	0.48071
																							39.4864	0.38989			42.0031	0.48071
																							39.6848	0.38937			42.2112	0.48071
																							39.8832	0.38886			42.3453	0.47774
																							40.0816	0.38835			42.4194	0.47774
																							40.28	0.38785			42.6275	0.47774
																							40.4093	0.38753			42.8356	0.47774
																							40.4784	0.38736			43.0438	0.47774
																							40.6767	0.38687			43.2519	0.47478
																							40.8751	0.38639			43.46	0.47478
																							41.0735	0.38592			43.6682	0.47478
																							41.2719	0.38545			43.8763	0.47478
																							41.4703	0.38499			44.0845	0.47478
																							41.6687	0.38454			44.2926	0.47181
																							41.867	0.38409			44.4613	0.47181
																							42.0654	0.38364			44.5007	0.47181
																							42.2638	0.38321			44.7089	0.47181
																							42.424	0.38286			44.917	0.47181
																							42.4622	0.38278			45.1251	0.47181
																							42.6606	0.38235			45.3333	0.46884
																							42.859	0.38193			45.5414	0.46884
																							43.0573	0.38152			45.7496	0.46884
																							43.2557	0.38111			45.9577	0.46884
																							43.4541	0.3807			46.1658	0.46884
																							43.6525	0.38031			46.374	0.46884
																							43.8509	0.37991			46.5821	0.46588
																							44.0493	0.37953			46.6773	0.46588
																							44.2477	0.37914			46.7902	0.46588
																							44.446	0.37877			46.9984	0.46588
																							44.5374	0.3786			47.2065	0.46588
																							44.6444	0.37839			47.4147	0.46588
																							44.8428	0.37803			47.6228	0.46291
																							45.0412	0.37767			47.8309	0.46291
																							45.2396	0.37731			48.0391	0.46291
																							45.438	0.37695			48.2472	0.46291
																							45.6363	0.37661			48.4553	0.46291
																							45.8347	0.37626			48.6635	0.46291
																							46.0331	0.37592			48.8716	0.45994
																							46.2315	0.37559			49.0053	0.45994
																							46.4299	0.37526			49.0798	0.45994
																							46.6283	0.37493			49.2879	0.45994
																							46.756	0.37473			49.496	0.45994
																							46.8266	0.37461			49.7042	0.45994
																							47.025	0.3743			49.9123	0.45697
																							47.2234	0.37398			50.1204	0.45697
																							47.4218	0.37367			50.3286	0.45697
																							47.6202	0.37337			50.5367	0.45697
																							47.8186	0.37307			50.7449	0.45697
																							48.0169	0.37277			50.953	0.45697
																							48.2153	0.37248			51.1611	0.45697
																							48.4137	0.37219			51.3693	0.45401
																							48.6121	0.37191			51.4467	0.45401
																							48.8105	0.37162			51.5774	0.45401
																							49.0089	0.37135			51.7855	0.45401
																							49.0827	0.37124			51.9937	0.45401
																							49.2072	0.37107			52.2018	0.45401
																							49.4056	0.3708			52.41	0.45401
																							49.604	0.37054			52.6181	0.45104
																							49.8024	0.37027			52.8262	0.45104
																							50.0008	0.37001			53.0344	0.45104
																							50.1992	0.36976			53.2425	0.45104
																							50.3976	0.3695			53.4506	0.45104
																							50.5959	0.36926			53.6588	0.45104
																							50.7943	0.36901			53.8669	0.45104
																							50.9927	0.36877			54.008	0.44807
																							51.1911	0.36853			54.0751	0.44807
																							51.3895	0.36829			54.2832	0.44807
																							51.524	0.36813			54.4913	0.44807
																							51.5879	0.36806			54.6995	0.44807
																							51.7862	0.36783			54.9076	0.44807
																							51.9846	0.3676			55.1157	0.44807
																							52.183	0.36738			55.3239	0.44807
																							52.3814	0.36716			55.532	0.4451
																							52.5798	0.36694			55.7402	0.4451
																							52.7781	0.36672			55.9483	0.4451
																							52.9765	0.36651			56.1564	0.4451
																							53.1749	0.3663			56.3646	0.4451
																							53.3733	0.36609			56.5727	0.4451
																							53.5717	0.36589			56.696	0.4451
																							53.7701	0.36569			56.7808	0.4451
																							53.9684	0.36549			56.989	0.44214
																							54.088	0.36537			57.1971	0.44214
																							54.1668	0.36529			57.4053	0.44214
																							54.3652	0.3651			57.6134	0.44214
																							54.5636	0.36491			57.8215	0.44214
																							54.762	0.36472			58.0297	0.44214
																							54.9604	0.36453			58.2378	0.44214
																							55.1587	0.36435			58.4459	0.44214
																							55.3571	0.36417			58.6541	0.43917
																							55.5555	0.36399			58.8622	0.43917
																							55.7539	0.36382			59.0703	0.43917
																							55.9523	0.36364			59.2785	0.43917
																							56.1507	0.36347			59.4866	0.43917
																							56.3491	0.3633			59.5147	0.43917
																							56.5474	0.36313			59.6948	0.43917
																							56.7458	0.36297			59.9029	0.43917
																							56.7747	0.36295			60.111	0.43917
																							56.9442	0.36281			60.3192	0.4362
																							57.1426	0.36265			60.5273	0.4362
																							57.341	0.36249			60.7355	0.4362
																							57.5394	0.36233			60.9436	0.4362
																							57.7377	0.36218			61.1517	0.4362
																							57.9361	0.36203			61.3599	0.4362
																							58.1345	0.36188			61.568	0.4362
																							58.3329	0.36173			61.7761	0.4362
																							58.5313	0.36158			61.9843	0.43323
																							58.7297	0.36144			62.1924	0.43323
																							58.928	0.36129			62.4006	0.43323
																							59.1264	0.36115			62.4733	0.43323
																							59.3248	0.36102			62.6087	0.43323
																							59.5232	0.36088			62.8168	0.43323
																							59.5947	0.36083			63.025	0.43323
																							59.7216	0.36074			63.2331	0.43323
																							59.92	0.36061			63.4412	0.43323
																							60.1183	0.36048			63.6494	0.43323
																							60.3167	0.36035			63.8575	0.43323
																							60.5151	0.36022			64.0657	0.43027
																							60.7135	0.3601			64.2738	0.43027
																							60.9119	0.35997			64.4819	0.43027
																							61.1103	0.35985			64.6901	0.43027
																							61.3087	0.35973			64.8982	0.43027
																							61.507	0.35961			65.1063	0.43027
																							61.7054	0.35949			65.3145	0.43027
																							61.9038	0.35937			65.5226	0.43027
																							62.1022	0.35926			65.576	0.43027
																							62.3006	0.35915			65.7308	0.43027
																							62.499	0.35903			65.9389	0.4273
																							62.5534	0.359			66.147	0.4273
																							62.6973	0.35892			66.3552	0.4273
																							62.8957	0.35881			66.5633	0.4273
																							63.0941	0.35871			66.7714	0.4273
																							63.2925	0.3586			66.9796	0.4273
																							63.4909	0.3585			67.1877	0.4273
																							63.6893	0.35839			67.3958	0.4273
																							63.8876	0.35829			67.604	0.4273
																							64.086	0.35819			67.8121	0.4273
																							64.2844	0.35809			68.0203	0.4273
																							64.4828	0.35799			68.2284	0.42433
																							64.6812	0.3579			68.4365	0.42433
																							64.8796	0.3578			68.6447	0.42433
																							65.0779	0.35771			68.8347	0.42433
																							65.2763	0.35761			68.8528	0.42433
																							65.4747	0.35752			69.061	0.42433
																							65.6547	0.35744			69.2691	0.42433
																							65.6731	0.35743			69.4772	0.42433
																							65.8715	0.35734			69.6854	0.42433
																							66.0699	0.35726			69.8935	0.42433
																							66.2682	0.35717			70.1016	0.42433
																							66.4666	0.35708			70.3098	0.42433
																							66.665	0.357			70.5179	0.42137
																							66.8634	0.35692			70.7261	0.42137
																							67.0618	0.35683			70.9342	0.42137
																							67.2602	0.35675			71.1423	0.42137
																							67.4585	0.35667			71.3505	0.42137
																							67.6569	0.35659			71.5586	0.42137
																							67.8553	0.35651			71.7667	0.42137
																							68.0537	0.35644			71.9749	0.42137
																							68.2521	0.35636			72.183	0.42137
																							68.4505	0.35629			72.2493	0.42137
																							68.6488	0.35621			72.3911	0.42137
																							68.8472	0.35614			72.5993	0.42137
																							68.9107	0.35612			72.8074	0.42137
																							69.0456	0.35607			73.0156	0.4184
																							69.244	0.356			73.2237	0.4184
																							69.4424	0.35593			73.4318	0.4184
																							69.6408	0.35586			73.64	0.4184
																							69.8392	0.35579			73.8481	0.4184
																							70.0375	0.35572			74.0563	0.4184
																							70.2359	0.35566			74.2644	0.4184
																							70.4343	0.35559			74.4725	0.4184
																							70.6327	0.35553			74.6807	0.4184
																							70.8311	0.35546			74.8888	0.4184
																							71.0294	0.3554			75.0969	0.4184
																							71.2278	0.35534			75.3051	0.4184
																							71.4262	0.35528			75.5132	0.4184
																							71.6246	0.35521			75.7214	0.4184
																							71.823	0.35515			75.8347	0.41543
																							72.0214	0.3551			75.9295	0.41543
																							72.2198	0.35504			76.1376	0.41543
																							72.328	0.35501			76.3458	0.41543
																							72.4181	0.35498			76.5539	0.41543
																							72.6165	0.35492			76.762	0.41543
																							72.8149	0.35487			76.9702	0.41543
																							73.0133	0.35481			77.1783	0.41543
																							73.2117	0.35476			77.3864	0.41543
																							73.4101	0.3547			77.5946	0.41543
																							73.6084	0.35465			77.8027	0.41543
																							73.8068	0.3546			78.0109	0.41543
																							74.0052	0.35455			78.219	0.41543
																							74.2036	0.3545			78.4271	0.41543
																							74.402	0.35445			78.6353	0.41543
																							74.6004	0.3544			78.8434	0.41543
																							74.7987	0.35435			79.0516	0.41246
																							74.9971	0.3543			79.2597	0.41246
																							75.1955	0.35425			79.4678	0.41246
																							75.3939	0.35421			79.596	0.41246
																							75.5923	0.35416			79.676	0.41246
																							75.7907	0.35411			79.8841	0.41246
																							75.9107	0.35409			80.0922	0.41246
																							75.989	0.35407			80.3004	0.41246
																							76.1874	0.35402			80.5085	0.41246
																							76.3858	0.35398			80.7167	0.41246
																							76.5842	0.35394			80.9248	0.41246
																							76.7826	0.35389			81.1329	0.41246
																							76.981	0.35385			81.3411	0.41246
																							77.1793	0.35381			81.5492	0.41246
																							77.3777	0.35377			81.7573	0.41246
																							77.5761	0.35373			81.9655	0.41246
																							77.7745	0.35369			82.1736	0.41246
																							77.9729	0.35365			82.3817	0.4095
																							78.1713	0.35361			82.5899	0.4095
																							78.3696	0.35357			82.798	0.4095
																							78.568	0.35353			83.0062	0.4095
																							78.7664	0.3535			83.2143	0.4095
																							78.9648	0.35346			83.4224	0.4095
																							79.1632	0.35342			83.5413	0.4095
																							79.3616	0.35339			83.6306	0.4095
																							79.56	0.35335			83.8387	0.4095
																							79.672	0.35333			84.0469	0.4095
																							79.7583	0.35332			84.255	0.4095
																							79.9567	0.35328			84.4631	0.4095
																							80.1551	0.35325			84.6713	0.4095
																							80.3535	0.35321			84.8794	0.4095
																							80.5519	0.35318			85.0875	0.4095
																							80.7502	0.35315			85.2957	0.4095
																							80.9486	0.35312			85.5038	0.4095
																							81.147	0.35308			85.712	0.4095
																							81.3454	0.35305			85.9201	0.4095
																							81.5438	0.35302			86.1282	0.4095
																							81.7422	0.35299			86.3364	0.40653
																							81.9406	0.35296			86.5445	0.40653
																							82.1389	0.35293			86.7526	0.40653
																							82.3373	0.3529			86.9608	0.40653
																							82.5357	0.35287			87.1689	0.40653
																							82.7341	0.35284			87.377	0.40653
																							82.9325	0.35282			87.5852	0.40653
																							83.1309	0.35279			87.6813	0.40653
																							83.3292	0.35276			87.7933	0.40653
																							83.5276	0.35273			88.0015	0.40653
																							83.6173	0.35272			88.2096	0.40653
																							83.726	0.35271			88.4177	0.40653
																							83.9244	0.35268			88.6259	0.40653
																							84.1228	0.35265			88.834	0.40653
																							84.3212	0.35263			89.0422	0.40653
																							84.5195	0.3526			89.2503	0.40653
																							84.7179	0.35258			89.4584	0.40653
																							84.9163	0.35255			89.6666	0.40653
																							85.1147	0.35253			89.8747	0.40653
																							85.3131	0.35251			90.0828	0.40653
																							85.5115	0.35248			90.291	0.40653
																							85.7099	0.35246			90.4991	0.40653
																							85.9082	0.35243			90.7073	0.40356
																							86.1066	0.35241			90.9154	0.40356
																							86.305	0.35239			91.1235	0.40356
																							86.5034	0.35237			91.3317	0.40356
																							86.7018	0.35235			91.5398	0.40356
																							86.9001	0.35232			91.7479	0.40356
																							87.0985	0.3523			91.9561	0.40356
																							87.2969	0.35228			92.024	0.40356
																							87.4953	0.35226			92.1642	0.40356
																							87.6937	0.35224			92.3723	0.40356
																							87.7587	0.35223			92.5805	0.40356
																							87.8921	0.35222			92.7886	0.40356
																							88.0905	0.3522			92.9968	0.40356
																							88.2888	0.35218			93.2049	0.40356
																							88.4872	0.35216			93.413	0.40356
																							88.6856	0.35214			93.6212	0.40356
																							88.884	0.35212			93.8293	0.40356
																							89.0824	0.3521			94.0375	0.40356
																							89.2807	0.35209			94.2456	0.40356
																							89.4791	0.35207			94.4537	0.40356
																							89.6775	0.35205			94.6619	0.40356
																							89.8759	0.35203			94.87	0.40356
																							90.0743	0.35201			95.0781	0.40356
																							90.2727	0.352			95.2863	0.40356
																							90.4711	0.35198			95.4944	0.40356
																							90.6694	0.35196			95.7026	0.40356
																							90.8678	0.35195			95.9107	0.40059
																							91.0662	0.35193			96.1188	0.40059
																							91.2646	0.35191			96.327	0.40059
																							91.463	0.3519			96.5351	0.40059
																							91.6614	0.35188			96.58	0.40059
																							91.8597	0.35187			96.7432	0.40059
																							92.0581	0.35185			96.9514	0.40059
																							92.1	0.35185			97.1595	0.40059
																							92.2565	0.35184			97.3676	0.40059
																							92.4549	0.35182			97.5758	0.40059
																							92.6533	0.35181			97.7839	0.40059
																							92.8517	0.35179			97.9921	0.40059
																							93.05	0.35178			98.2002	0.40059
																							93.2484	0.35176			98.4083	0.40059
																							93.4468	0.35175			98.6165	0.40059
																							93.6452	0.35174			98.8246	0.40059
																							93.8436	0.35172			99.0327	0.40059
																							94.042	0.35171			99.2409	0.40059
																							94.2404	0.3517			99.449	0.40059
																							94.4387	0.35168			99.6572	0.40059
																							94.6371	0.35167			99.8653	0.40059
																							94.8355	0.35166			100.073	0.40059
																							95.0339	0.35165			100.282	0.40059
																							95.2323	0.35163			100.49	0.40059
																							95.4306	0.35162			100.698	0.40059
																							95.629	0.35161			100.906	0.40059
																							95.8274	0.3516			101.114	0.40059
																							96.0258	0.35159			101.322	0.40059
																							96.2242	0.35157			101.364	0.40059
																							96.4226	0.35156			101.53	0.40059
																							96.6209	0.35155			101.739	0.40059
																							96.6587	0.35155			101.947	0.40059
																							96.8193	0.35154			102.155	0.39763
																							97.0177	0.35153			102.363	0.39763
																							97.2161	0.35152			102.571	0.39763
																							97.4145	0.35151			102.779	0.39763
																							97.6129	0.3515			102.987	0.39763
																							97.8113	0.35149			103.195	0.39763
																							98.0096	0.35148			103.404	0.39763
																							98.208	0.35147			103.612	0.39763
																							98.4064	0.35146			103.82	0.39763
																							98.6048	0.35145			104.028	0.39763
																							98.8032	0.35144			104.236	0.39763
																							99.0015	0.35143			104.444	0.39763
																							99.1999	0.35142			104.652	0.39763
																							99.3983	0.35141			104.861	0.39763
																							99.5967	0.3514			105.069	0.39763
																							99.7951	0.35139			105.277	0.39763
																							99.9935	0.35138			105.485	0.39763
																							100.192	0.35137			105.693	0.39763
																							100.39	0.35136			105.901	0.39763
																							100.589	0.35135			106.109	0.39763
																							100.787	0.35135			106.318	0.39763
																							100.985	0.35134			106.379	0.39763
																							101.184	0.35133			106.526	0.39763
																							101.382	0.35132			106.734	0.39763
																							101.441	0.35132			106.942	0.39763
																							101.581	0.35131			107.15	0.39763
																							101.779	0.35131			107.358	0.39763
																							101.977	0.3513			107.566	0.39763
																							102.176	0.35129			107.775	0.39763
																							102.374	0.35128			107.983	0.39763
																							102.572	0.35127			108.191	0.39763
																							102.771	0.35127			108.399	0.39763
																							102.969	0.35126			108.607	0.39763
																							103.168	0.35125			108.815	0.39763
																							103.366	0.35125			109.023	0.39763
																							103.564	0.35124			109.231	0.39763
																							103.763	0.35123			109.44	0.39763
																							103.961	0.35122			109.648	0.39763
																							104.16	0.35122			109.856	0.39763
																							104.358	0.35121			110.064	0.39466
																							104.556	0.3512			110.272	0.39466
																							104.755	0.3512			110.48	0.39466
																							104.953	0.35119			110.688	0.39466
																							105.151	0.35119			110.897	0.39466
																							105.35	0.35118			111.105	0.39466
																							105.548	0.35117			111.313	0.39466
																							105.747	0.35117			111.521	0.39466
																							105.945	0.35116			111.641	0.39466
																							106.143	0.35116			111.729	0.39466
																							106.342	0.35115			111.937	0.39466
																							106.456	0.35115			112.145	0.39466
																							106.54	0.35114			112.354	0.39466
																							106.739	0.35114			112.562	0.39466
																							106.937	0.35113			112.77	0.39466
																							107.135	0.35113			112.978	0.39466
																							107.334	0.35112			113.186	0.39466
																							107.532	0.35112			113.394	0.39466
																							107.73	0.35111			113.602	0.39466
																							107.929	0.35111			113.811	0.39466
																							108.127	0.3511			114.019	0.39466
																							108.326	0.35109			114.227	0.39466
																							108.524	0.35109			114.435	0.39466
																							108.722	0.35108			114.643	0.39466
																							108.921	0.35108			114.851	0.39466
																							109.119	0.35108			115.059	0.39466
																							109.318	0.35107			115.267	0.39466
																							109.516	0.35107			115.476	0.39466
																							109.714	0.35106			115.684	0.39466
																							109.913	0.35106			115.892	0.39466
																							110.111	0.35105			116.1	0.39466
																							110.309	0.35105			116.308	0.39466
																							110.508	0.35104			116.516	0.39466
																							110.706	0.35104			116.724	0.39466
																							110.905	0.35103			116.933	0.39466
																							111.103	0.35103			117.141	0.39466
																							111.301	0.35103			117.164	0.39466
																							111.5	0.35102			117.349	0.39466
																							111.698	0.35102			117.557	0.39466
																							111.717	0.35102			117.765	0.39466
																							111.896	0.35101			117.973	0.39466
																							112.095	0.35101			118.181	0.39466
																							112.293	0.35101			118.39	0.39466
																							112.492	0.351			118.598	0.39466
																							112.69	0.351			118.806	0.39466
																							112.888	0.35099			119.014	0.39466
																							113.087	0.35099			119.222	0.39466
																							113.285	0.35099			119.43	0.39466
																							113.484	0.35098			119.638	0.39466
																							113.682	0.35098			119.847	0.39466
																							113.88	0.35098			120.055	0.39466
																							114.079	0.35097			120.263	0.39466
																							114.277	0.35097			120.471	0.39466
																							114.475	0.35097			120.679	0.39466
																							114.674	0.35096			120.887	0.39169
																							114.872	0.35096			121.095	0.39169
																							115.071	0.35096			121.303	0.39169
																							115.269	0.35095			121.512	0.39169
																							115.467	0.35095			121.72	0.39169
																							115.666	0.35095			121.928	0.39169
																							115.864	0.35094			122.136	0.39169
																							116.063	0.35094			122.344	0.39169
																							116.261	0.35094			122.552	0.39169
																							116.459	0.35093			122.76	0.39169
																							116.658	0.35093			122.957	0.39169
																							116.856	0.35093			122.969	0.39169
																							117.054	0.35093			123.177	0.39169
																							117.241	0.35092			123.385	0.39169
																							117.253	0.35092			123.593	0.39169
																							117.451	0.35092			123.801	0.39169
																							117.65	0.35092			124.009	0.39169
																							117.848	0.35091			124.217	0.39169
																							118.046	0.35091			124.426	0.39169
																							118.245	0.35091			124.634	0.39169
																							118.443	0.35091			124.842	0.39169
																							118.642	0.3509			125.05	0.39169
																							118.84	0.3509			125.258	0.39169
																							119.038	0.3509			125.466	0.39169
																							119.237	0.3509			125.674	0.39169
																							119.435	0.35089			125.882	0.39169
																							119.633	0.35089			126.091	0.39169
																							119.832	0.35089			126.299	0.39169
																							120.03	0.35089			126.507	0.39169
																							120.229	0.35089			126.715	0.39169
																							120.427	0.35088			126.923	0.39169
																							120.625	0.35088			127.131	0.39169
																							120.824	0.35088			127.339	0.39169
																							121.022	0.35088			127.548	0.39169
																							121.221	0.35087			127.756	0.39169
																							121.419	0.35087			127.964	0.39169
																							121.617	0.35087			128.172	0.39169
																							121.816	0.35087			128.38	0.39169
																							122.014	0.35087			128.588	0.39169
																							122.212	0.35086			128.796	0.39169
																							122.411	0.35086			129.005	0.39169
																							122.609	0.35086			129.036	0.39169
																							122.808	0.35086			129.213	0.39169
																							123.006	0.35086			129.421	0.39169
																							123.036	0.35086			129.629	0.39169
																							123.204	0.35085			129.837	0.39169
																							123.403	0.35085			130.045	0.39169
																							123.601	0.35085			130.253	0.39169
																							123.8	0.35085			130.462	0.39169
																							123.998	0.35085			130.67	0.39169
																							124.196	0.35085			130.878	0.39169
																							124.395	0.35084			131.086	0.39169
																							124.593	0.35084			131.294	0.39169
																							124.791	0.35084			131.502	0.39169
																							124.99	0.35084			131.71	0.39169
																							125.188	0.35084			131.918	0.39169
																							125.387	0.35084			132.127	0.39169
																							125.585	0.35083			132.335	0.39169
																							125.783	0.35083			132.543	0.39169
																							125.982	0.35083			132.751	0.39169
																							126.18	0.35083			132.959	0.39169
																							126.379	0.35083			133.167	0.39169
																							126.577	0.35083			133.375	0.39169
																							126.775	0.35082			133.584	0.39169
																							126.974	0.35082			133.792	0.39169
																							127.172	0.35082			134	0.39169
																							127.37	0.35082			134.208	0.39169
																							127.569	0.35082			134.416	0.39169
																							127.767	0.35082			134.624	0.39169
																							127.966	0.35082			134.832	0.39169
																							128.164	0.35081			135.041	0.39169
																							128.362	0.35081			135.249	0.39169
																							128.561	0.35081			135.409	0.39169
																							128.759	0.35081			135.457	0.39169
																							128.957	0.35081			135.665	0.39169
																							129.112	0.35081			135.873	0.39169
																							129.156	0.35081			136.081	0.39169
																							129.354	0.35081			136.289	0.39169
																							129.553	0.35081			136.497	0.39169
																							129.751	0.3508			136.706	0.39169
																							129.949	0.3508			136.914	0.39169
																							130.148	0.3508			137.122	0.39169
																							130.346	0.3508			137.33	0.39169
																							130.545	0.3508			137.538	0.39169
																							130.743	0.3508			137.746	0.39169
																							130.941	0.3508			137.954	0.38872
																							131.14	0.3508			138.163	0.38872
																							131.338	0.3508			138.371	0.38872
																							131.536	0.35079			138.579	0.38872
																							131.735	0.35079			138.787	0.38872
																							131.933	0.35079			138.995	0.38872
																							132.132	0.35079			139.203	0.38872
																							132.33	0.35079			139.411	0.38872
																							132.528	0.35079			139.62	0.38872
																							132.727	0.35079			139.828	0.38872
																							132.925	0.35079			140.036	0.38872
																							133.124	0.35079			140.244	0.38872
																							133.322	0.35079			140.452	0.38872
																							133.52	0.35078			140.66	0.38872
																							133.719	0.35078			140.868	0.38872
																							133.917	0.35078			141.077	0.38872
																							134.115	0.35078			141.285	0.38872
																							134.314	0.35078			141.493	0.38872
																							134.512	0.35078			141.701	0.38872
																							134.711	0.35078			141.909	0.38872
																							134.909	0.35078			142.099	0.38872
																							135.107	0.35078			142.117	0.38872
																							135.306	0.35078			142.325	0.38872
																							135.487	0.35078			142.533	0.38872
																							135.504	0.35078			142.742	0.38872
																							135.703	0.35077			142.95	0.38872
																							135.901	0.35077			143.158	0.38872
																							136.099	0.35077			143.366	0.38872
																							136.298	0.35077			143.574	0.38872
																							136.496	0.35077			143.782	0.38872
																							136.694	0.35077			143.99	0.38872
																							136.893	0.35077			144.199	0.38872
																							137.091	0.35077			144.407	0.38872
																							137.29	0.35077			144.615	0.38872
																							137.488	0.35077			144.823	0.38872
																							137.686	0.35077			145.031	0.38872
																							137.885	0.35077			145.239	0.38872
																							138.083	0.35077			145.447	0.38872
																							138.282	0.35077			145.656	0.38872
																							138.48	0.35076			145.864	0.38872
																							138.678	0.35076			146.072	0.38872
																							138.877	0.35076			146.28	0.38872
																							139.075	0.35076			146.488	0.38872
																							139.273	0.35076			146.696	0.38872
																							139.472	0.35076			146.904	0.38872
																							139.67	0.35076			147.113	0.38872
																							139.869	0.35076			147.321	0.38872
																							140.067	0.35076			147.529	0.38872
																							140.265	0.35076			147.737	0.38872
																							140.464	0.35076			147.945	0.38872
																							140.662	0.35076			148.153	0.38872
																							140.861	0.35076			148.361	0.38872
																							141.059	0.35076			148.569	0.38872
																							141.257	0.35076			148.778	0.38872
																							141.456	0.35076			148.986	0.38872
																							141.654	0.35076			149.119	0.38872
																							141.852	0.35075			149.194	0.38872
																							142.051	0.35075			149.402	0.38872
																							142.176	0.35075			149.61	0.38872
																							142.249	0.35075			149.818	0.38872
																							142.448	0.35075			150.026	0.38872
																							142.646	0.35075			150.235	0.38872
																							142.844	0.35075			150.443	0.38872
																							143.043	0.35075			150.651	0.38872
																							143.241	0.35075			150.859	0.38872
																							143.44	0.35075			151.067	0.38872
																							143.638	0.35075			151.275	0.38872
																							143.836	0.35075			151.483	0.38872
																							144.035	0.35075			151.692	0.38872
																							144.233	0.35075			151.9	0.38872
																							144.431	0.35075			152.108	0.38872
																							144.63	0.35075			152.316	0.38872
																							144.828	0.35075			152.524	0.38872
																							145.027	0.35075			152.732	0.38872
																							145.225	0.35075			152.94	0.38872
																							145.423	0.35075			153.148	0.38872
																							145.622	0.35075			153.357	0.38872
																							145.82	0.35075			153.565	0.38872
																							146.018	0.35074			153.773	0.38872
																							146.217	0.35074			153.981	0.38872
																							146.415	0.35074			154.189	0.38872
																							146.614	0.35074			154.397	0.38872
																							146.812	0.35074			154.605	0.38872
																							147.01	0.35074			154.814	0.38872
																							147.209	0.35074			155.022	0.38872
																							147.407	0.35074			155.23	0.38872
																							147.606	0.35074			155.438	0.38872
																							147.804	0.35074			155.646	0.38872
																							148.002	0.35074			155.854	0.38872
																							148.201	0.35074			156.062	0.38872
																							148.399	0.35074			156.271	0.38872
																							148.597	0.35074			156.479	0.38872
																							148.796	0.35074			156.483	0.38872
																							148.994	0.35074			156.687	0.38872
																							149.193	0.35074			156.895	0.38872
																							149.196	0.35074			157.103	0.38872
																							149.391	0.35074			157.311	0.38872
																							149.589	0.35074			157.519	0.38872
																							149.788	0.35074			157.728	0.38872
																							149.986	0.35074			157.936	0.38872
																							150.185	0.35074			158.144	0.38872
																							150.383	0.35074			158.352	0.38872
																							150.581	0.35074			158.56	0.38872
																							150.78	0.35074			158.768	0.38872
																							150.978	0.35074			158.976	0.38872
																							151.176	0.35074			159.184	0.38872
																							151.375	0.35074			159.393	0.38872
																							151.573	0.35074			159.601	0.38872
																							151.772	0.35074			159.809	0.38872
																							151.97	0.35073			160.017	0.38872
																							152.168	0.35073			160.225	0.38872
																							152.367	0.35073			160.433	0.38872
																							152.565	0.35073			160.641	0.38872
																							152.764	0.35073			160.85	0.38872
																							152.962	0.35073			161.058	0.38872
																							153.16	0.35073			161.266	0.38872
																							153.359	0.35073			161.474	0.38872
																							153.557	0.35073			161.682	0.38872
																							153.755	0.35073			161.89	0.38872
																							153.954	0.35073			162.098	0.38872
																							154.152	0.35073			162.307	0.38872
																							154.351	0.35073			162.515	0.38872
																							154.549	0.35073			162.723	0.38872
																							154.747	0.35073			162.931	0.38872
																							154.946	0.35073			163.139	0.38872
																							155.144	0.35073			163.347	0.38872
																							155.343	0.35073			163.555	0.38872
																							155.541	0.35073			163.763	0.38872
																							155.739	0.35073			163.972	0.38872
																							155.938	0.35073			164.18	0.38872
																							156.136	0.35073			164.209	0.38872
																							156.334	0.35073			164.388	0.38872
																							156.533	0.35073			164.596	0.38872
																							156.559	0.35073			164.804	0.38872
																							156.731	0.35073			165.012	0.38872
																							156.93	0.35073			165.22	0.38872
																							157.128	0.35073			165.429	0.38872
																							157.326	0.35073			165.637	0.38872
																							157.525	0.35073			165.845	0.38872
																							157.723	0.35073			166.053	0.38872
																							157.922	0.35073			166.261	0.38872
																							158.12	0.35073			166.469	0.38872
																							158.318	0.35073			166.677	0.38872
																							158.517	0.35073			166.886	0.38872
																							158.715	0.35073			167.094	0.38872
																							158.913	0.35073			167.302	0.38872
																							159.112	0.35073			167.51	0.38872
																							159.31	0.35073			167.718	0.38872
																							159.509	0.35073			167.926	0.38872
																							159.707	0.35073			168.134	0.38872
																							159.905	0.35073			168.343	0.38872
																							160.104	0.35073			168.551	0.38872
																							160.302	0.35073			168.759	0.38872
																							160.5	0.35073			168.967	0.38872
																							160.699	0.35073			169.175	0.38872
																							160.897	0.35073			169.383	0.38872
																							161.096	0.35073			169.591	0.38872
																							161.294	0.35073			169.799	0.38872
																							161.492	0.35073			170.008	0.38872
																							161.691	0.35073			170.216	0.38872
																							161.889	0.35073			170.424	0.38872
																							162.088	0.35072			170.632	0.38872
																							162.286	0.35072			170.84	0.38872
																							162.484	0.35072			171.048	0.38872
																							162.683	0.35072			171.256	0.38872
																							162.881	0.35072			171.465	0.38872
																							163.079	0.35072			171.673	0.38872
																							163.278	0.35072			171.881	0.38872
																							163.476	0.35072			172.089	0.38872
																							163.675	0.35072			172.297	0.38872
																							163.873	0.35072			172.317	0.38872
																							164.071	0.35072			172.505	0.38872
																							164.27	0.35072			172.713	0.38872
																							164.288	0.35072			172.922	0.38872
																							164.468	0.35072			173.13	0.38872
																							164.667	0.35072			173.338	0.38872
																							164.865	0.35072			173.546	0.38872
																							165.063	0.35072			173.754	0.38872
																							165.262	0.35072			173.962	0.38872
																							165.46	0.35072			174.17	0.38872
																							165.658	0.35072			174.379	0.38872
																							165.857	0.35072			174.587	0.38872
																							166.055	0.35072			174.795	0.38872
																							166.254	0.35072			175.003	0.38872
																							166.452	0.35072			175.211	0.38872
																							166.65	0.35072			175.419	0.38872
																							166.849	0.35072			175.627	0.38872
																							167.047	0.35072			175.835	0.38872
																							167.246	0.35072			176.044	0.38872
																							167.444	0.35072			176.252	0.38872
																							167.642	0.35072			176.46	0.38872
																							167.841	0.35072			176.668	0.38872
																							168.039	0.35072			176.876	0.38872
																							168.237	0.35072			177.084	0.38872
																							168.436	0.35072			177.292	0.38872
																							168.634	0.35072			177.501	0.38872
																							168.833	0.35072			177.709	0.38872
																							169.031	0.35072			177.917	0.38872
																							169.229	0.35072			178.125	0.38872
																							169.428	0.35072			178.333	0.38872
																							169.626	0.35072			178.541	0.38872
																							169.825	0.35072			178.749	0.38872
																							170.023	0.35072			178.958	0.38872
																							170.221	0.35072			179.166	0.38872
																							170.42	0.35072			179.374	0.38872
																							170.618	0.35072			179.582	0.38872
																							170.816	0.35072			179.79	0.38872
																							171.015	0.35072			179.998	0.38872
																							171.213	0.35072			180.206	0.38872
																							171.412	0.35072			180.415	0.38872
																							171.61	0.35072			180.623	0.38576
																							171.808	0.35072			180.823	0.38576
																							172.007	0.35072			180.831	0.38576
																							172.205	0.35072			181.039	0.38576
																							172.396	0.35072			181.247	0.38576
																							172.404	0.35072			181.455	0.38576
																							172.602	0.35072			181.663	0.38576
																							172.8	0.35072			181.871	0.38576
																							172.999	0.35072			182.08	0.38576
																							173.197	0.35072			182.288	0.38576
																							173.395	0.35072			182.496	0.38576
																							173.594	0.35072			182.704	0.38576
																							173.792	0.35072			182.912	0.38576
																							173.991	0.35072			183.12	0.38576
																							174.189	0.35072			183.328	0.38576
																							174.387	0.35072			183.537	0.38576
																							174.586	0.35072			183.745	0.38576
																							174.784	0.35072			183.953	0.38576
																							174.983	0.35072			184.161	0.38576
																							175.181	0.35072			184.369	0.38576
																							175.379	0.35072			184.577	0.38576
																							175.578	0.35072			184.785	0.38576
																							175.776	0.35072			184.994	0.38576
																							175.974	0.35072			185.202	0.38576
																							176.173	0.35072			185.41	0.38576
																							176.371	0.35072			185.618	0.38576
																							176.57	0.35072			185.826	0.38576
																							176.768	0.35072			186.034	0.38576
																							176.966	0.35072			186.242	0.38576
																							177.165	0.35072			186.45	0.38576
																							177.363	0.35072			186.659	0.38576
																							177.561	0.35072			186.867	0.38576
																							177.76	0.35072			187.075	0.38576
																							177.958	0.35072			187.283	0.38576
																							178.157	0.35072			187.491	0.38576
																							178.355	0.35072			187.699	0.38576
																							178.553	0.35072			187.907	0.38576
																							178.752	0.35072			188.116	0.38576
																							178.95	0.35072			188.324	0.38576
																							179.149	0.35072			188.532	0.38576
																							179.347	0.35072			188.74	0.38576
																							180.901	0.35072			189.747	0.38576
																							189.825	0.35072			199.108	0.38576
																							199.185	0.35072			208.929	0.38576

## Sheet: Figure 5
Figure 5a	Cycle number	Discharge capacity (mA h g-1)	Charge capacity (mA h g-1)	Coulombic efficiency (%)	Discharge capacity (mA h g-1)	Charge capacity (mA h g-1)	Discharge capacity (mA h g-1)	Charge capacity (mA h g-1)		Figure 5b	Cycle number	Discharge capacity (mA h g-1)	Charge capacity (mA h g-1)	Discharge capacity (mA h g-1)	Charge capacity (mA h g-1)	Discharge capacity (mA h g-1)	Charge capacity (mA h g-1)			Figure 5c	0.2	283.5	0.5	287.6	0.5	221.3	1	294	0.5	250	0.5	206	0.2	179	0.5	250	1	291.3	0.5	281	1	250	1	260	1	200	1	252	1
	1	273.97	251.993	91.978	280.57	267.627	254.252	247.564			1	286.922	282.705	284.333	272.883	254.695	248.215				0.5	277	1	270.8	1	201.5	5	253	1	225	1	195	0.5	170	1	235	2	263.6	1	259	2	239	2	240	2	195	2	237	2
	2	267.132	262.292	98.188	269.231	266.959	246.961	246.044			2	281.37	278.495	279.565	278.782	252.848	251.286				1	269	2	259.9	2	183.3	10	226	2	200	2.5	183	1	154	2.5	225	4	244.6	2	240	5	200	5	220	5	190	5	227	5
	3	267.705	264.77	98.904	268.791	267.231	245.461	244.696			3	282.723	280.621	287.724	284.479	250.925	249.69				2	261.1	5	243	5	156.2	20	197	5	180	5	175	2	141	5	210	6	229.4	5	212	10	189	10	200	10	180	10	221	10
	4	267.47	265.271	99.178	268.613	267.207	245.006	244.382			4	283.282	281.566	288.585	285.538	250.368	249.355				3	257.4	10	226	10	134.7			10	155	10	170	5	126	10	198	8	209.2	10	184	20	140	20	180	20	165	20	209	20
	5	267.213	265.748	99.452	268.805	267.257	244.684	244.125			5	283.325	281.742	287.587	284.942	249.808	248.893				5	250.7	20	202.3	20	112.3			20	126	20	164	10	103	20	180				--	30	96	50	170	50	135	50	196	30
	6	267.169	265.749	99.469	267.321	266.419	244.076	243.521			6	276.89	274.693	283.731	281.505	240.634	239.284				10	238.9	50	149.5	50	84.4			50	80	30	158	20	82	40	160
	7	266.87	265.741	99.577	267.912	266.949	243.535	243.049			7	275.938	275.22	282.959	281.318	240.042	239.473				20	223.5									50	140
	8	266.826	265.824	99.624	267.892	266.996	243.122	242.622			8	276.854	275.99	282.708	281.094	240.733	240.051				30	215.5
	9	266.699	265.86	99.685	267.905	267.1	242.726	242.27			9	277.347	276.647	282.663	281.119	240.156	239.608				50	193.2
	10	266.873	266.022	99.681	267.811	267.013	242.372	241.948			10	278.018	277.286	282.647	281.062	239.78	239.314				60	186.7
	11	266.854	266.138	99.732	268.006	267.261	241.914	241.52			11	268.391	266.63	273.512	271.838	227.385	226.139
	12	266.904	266.083	99.692	267.979	267.217	242.403	242.032			12	267.995	267.659	272.237	271.567	225.623	225.417
	13	266.517	265.705	99.695	267.932	267.211	241.656	241.272			13	268.801	268.485	272.191	271.495	227.82	227.517
	14	266.332	265.656	99.746	267.955	267.257	241.343	240.925			14	269.608	269.285	271.838	271.27	226.644	226.302
	15	266.248	265.584	99.75	267.835	267.11	240.903	240.573			15	270.441	270.118	271.623	271.009	225.934	225.746
	16	266.215	265.525	99.741	267.962	267.271	241.07	240.73			16	259.399	258.001	259.571	257.831	206.374	204.706
	17	266.043	265.434	99.771	267.808	267.11	240.942	240.577			17	259.682	259.682	258.036	257.923	203.907	203.782
	18	266.02	265.53	99.816	267.67	266.992	240.667	240.345			18	261.335	261.254	257.82	257.739	206.204	205.956
	19	266.273	265.509	99.713	267.613	266.949	240.403	240.112			19	262.41	262.303	257.472	257.36	206.291	206.245
	20	265.643	264.983	99.752	267.556	266.868	240.76	240.425			20	262.706	262.625	256.51	256.438	207.804	207.678
	21	265.704	265.25	99.829	267.432	266.654	239.913	239.612			21	255.903	255.142	248.693	247.538	186.366	184.745
	22	265.8	265.189	99.77	267.147	266.59	239.868	239.537			22	256.255	256.147	247.868	247.845	185.33	185.564
	23	265.643	265.047	99.776	267.1	266.439	239.637	239.376			23	257.571	257.407	247.931	247.891	185.856	186.022
	24	265.571	265.054	99.805	266.996	266.305	239.8	239.533			24	258.222	258.108	247.962	247.922	186.605	186.786
	25	265.545	265.022	99.803	266.912	266.241	239.578	239.262			25	259.236	259.118	248.141	248.091	186.78	186.919
	26	265.617	265.09	99.802	266.7	265.979	239.272	239.012			26	248.943	248.481	235.354	233.806	174.04	172.855
	27	265.678	265.201	99.821	266.362	265.764	239.591	239.323			27	249.379	249.659	233.976	233.965	173.582	173.79
	28	265.541	264.897	99.757	265.955	265.251	239.208	238.931			28	250.857	251.14	234.083	234.13	174.393	174.518
	29	265.44	264.898	99.796	265.935	265.442	239.168	238.925			29	251.831	252.116	234.242	234.259	175.122	175.205
	30	265.374	264.813	99.789	265.949	265.288	240.022	239.817			30	252.704	252.99	234.311	234.306	175.771	175.816
	31	265.287	264.794	99.814	266.033	265.345	239.106	238.812			31	234.43	233.491	210.977	207.843	157.979	156.135
	32	265.139	264.545	99.776	265.795	265.194	239.487	239.25			32	236.915	236.923	209.441	209.277	157.006	157.176
	33	264.933	264.413	99.804	265.67	265.016	239.847	239.555			33	239.407	239.336	210.158	210.046	157.904	158.011
	34	264.878	264.356	99.803	265.707	265.023	238.765	238.508			34	241.29	241.284	210.414	210.302	158.53	158.596
	35	264.787	264.253	99.798	265.462	264.751	238.901	238.681			35	242.636	242.568	210.414	210.353	158.981	158.884
	36	264.745	264.23	99.805	265.177	264.449	239.587	239.408			36	218.929	218.201	172.469	168.477	133.461	130.465
	37	264.693	264.16	99.799	264.895	264.023	239.138	238.829			37	221.616	221.428	171.754	171.446	131.851	132.21
	38	264.601	264.164	99.835	264.432	263.909	238.771	238.541			38	223.498	223.444	172.471	172.268	134.089	134.16
	39	264.636	264.143	99.814	264.449	263.768	239.25	239.019			39	225.514	225.461	175.748	175.544	135.06	135.199
	40	264.573	264.061	99.807	264.264	263.543	238.703	238.451			40	227.933	227.881	175.542	175.443	136.028	135.96
	41	264.42	263.861	99.789	264.013	263.358	238.693	238.482			41	211.959	211.575	147.57	145.421	111.576	108.242
	42	264.268	263.822	99.831	263.798	263.033	238.83	238.647			42	214.382	214.2	148.032	147.878	109.352	109.353
	43	264.257	263.715	99.795	263.442	262.801	238.925	238.652			43	215.996	215.814	150.025	149.875	110.187	110.187
	44	264.189	263.745	99.832	263.18	262.422	238.747	238.5			44	217.004	216.821	150.794	150.643	111.297	111.299
	45	264.26	263.833	99.838	262.858	262.204	238.504	238.312			45	218.014	218.032	151.872	151.717	111.713	111.577
	46	264.43	263.891	99.796	262.744	262.13	238.44	238.174			46	189.201	188.529	117.25	115.459	94.8103	92.5173
	47	264.147	263.635	99.806	262.687	261.989	238.22	237.993			47	191.218	191.218	117.25	117.249	93.1419	93.142
	48	263.975	263.548	99.838	262.375	261.674	238.054	237.926			48	193.57	193.57	119.809	119.297	93.976	93.9756
	49	263.971	263.493	99.819	262.036	261.338	239.331	239.02			49	195.25	194.914	123.135	122.623	94.809	94.6005
	50	264.014	263.547	99.823	261.895	261.224	238.188	237.94			50	196.93	196.93	122.365	122.11	95.2258	95.018
	51	263.968	263.495	99.821	261.62	260.929	238.002	237.805			51	184.695	185.098	109.96	109.654	72.5127	70.3244
	52	263.864	263.292	99.783	261.378	260.751	237.827	237.56			52	185.098	186.308	112.109	111.802	70.9499	70.9501
	53	263.567	262.969	99.773	261.244	260.516	237.657	237.483			53	186.308	187.114	113.031	112.724	71.5748	71.2615
	54	263.368	262.894	99.82	260.831	260.15	237.893	237.696			54	188.322	188.324	115.796	115.181	71.2599	70.9468
	55	262.618	261.704	99.652	260.623	259.956	238.825	238.575			55	189.131	189.131	117.33	117.024	72.5107	72.199
	56	262.694	261.837	99.674	260.405	259.734	237.838	237.597			56	282.522	274.86	249.131	268.323	237.777	255.157
	57	262.329	261.744	99.777	260.167	259.546	237.866	237.636			57	281.837	282.594	277.684	275.184	255.851	255.083
	58	262.263	261.735	99.799	259.935	259.234	237.583	237.313			58	281.647	282.404	284.856	282.856	255.134	254.421
	59	262.211	262.226	100.006	259.758	259.11	236.962	236.757			59	281.274	282.311	285.198	283.474	254.755	254.031
	60	263.111	262.452	99.749	259.576	258.875	237	236.806			60	280.862	281.989	284.464	282.865	254.81	254.182
	61	262.747	262.201	99.792	259.295	258.644	238.054	237.867
	62	262.532	261.789	99.717	259.117	258.315	237.092	236.836
	63	262.08	261.537	99.793	258.751	258.177	236.88	236.679
	64	261.895	261.398	99.81	258.6	257.922	237.142	236.898
	65	260.897	260.1	99.694	258.2	257.506	236.69	236.467
	66	260.783	260.32	99.823	257.989	257.231	236.608	236.4
	67	260.89	260.386	99.807	257.288	256.63	236.727	236.554
	68	260.903	260.409	99.811	257.345	256.805	237.113	236.871
	69	260.875	260.386	99.813	257.248	256.69	237.089	236.853
	70	260.845	260.417	99.836	257.002	256.308	237.093	236.857
	71	260.827	260.345	99.815	257.036	256.627	236.453	236.232
	72	260.742	260.224	99.801	257.452	256.865	236.454	236.239
	73	260.575	260.132	99.83	257.526	256.925	236.461	236.339
	74	260.57	260.165	99.845	257.546	256.748	237.617	237.336
	75	260.569	260.106	99.822	256.15	255.016	237.19	236.954
	76	260.526	260.117	99.843	255.338	254.694	236.926	236.669
	77	260.264	259.886	99.855	255.009	254.385	236.527	236.27
	78	260.438	259.968	99.82	254.721	254.087	236.388	236.169
	79	260.345	259.83	99.802	254.503	253.915	236.558	236.343
	80	260.224	259.769	99.825	254.254	253.607	237.148	236.898
	81	260.135	259.621	99.802	253.922	253.328	236.478	236.246
	82	259.946	259.649	99.886	253.738	253.17	236.822	236.603
	83	260.043	259.607	99.832	253.513	252.925	236.784	236.489
	84	259.876	259.258	99.762	253.288	252.764	236.385	236.128
	85	259.79	259.632	99.939	253.117	252.456	236.256	236.02
	86	260.126	259.486	99.754	252.727	252.194	236.412	236.142
	87	259.505	258.855	99.75	252.748	252.207	236.225	235.992
	88	259.036	258.513	99.798	252.61	251.999	236.385	236.121
	89	258.874	258.455	99.838	252.338	251.751	236.398	236.117
	90	258.761	258.413	99.865	252.187	251.637	235.69	235.419
	91	258.792	258.348	99.828	252.264	251.858	235.611	235.375
	92	258.718	258.241	99.816	252.227	251.486	235.895	235.628
	93	258.518	258.058	99.822	251.794	251.258	235.552	235.27
	94	258.379	257.969	99.841	251.677	251.06	235.43	235.163
	95	258.308	257.856	99.825	251.432	250.815	235.618	235.34
	96	258.144	257.712	99.833	251.123	250.533	235.152	234.903
	97	258.058	257.706	99.864	251.009	250.315	235.149	234.868
	98	258.08	257.7	99.853	250.469	250.026	235.142	234.955
	99	258.065	257.62	99.828	250.63	250.1	235.266	234.887
	100	257.841	257.257	99.774	250.358	249.758	234.657	234.405
	101	257.582	257.261	99.875	250.14	249.546	234.708	234.432
	102	257.574	257.129	99.827	249.841	249.083	234.019	233.717
	103	257.47	257.041	99.834	249.08	248.68	234.085	233.836
	104	257.369	257.039	99.872	249.278	248.69	234.433	234.264
	105	257.583	257.359	99.913	249.063	248.516	235.808	235.454
	106	257.567	256.962	99.765	248.895	248.335	234.499	234.222
	107	257.137	256.68	99.822	248.694	247.935	234.83	234.559
	108	257.057	256.668	99.849	248.093	247.281	234.732	234.403
	109	256.959	256.473	99.811	247.587	247.321	234.048	233.787
	110	256.76	256.351	99.841	247.519	247.076	234	233.743
	111	256.717	256.373	99.866	247.63	247.1	235.041	234.826
	112	256.804	256.542	99.898	247.479	246.905	234.819	234.524
	113	256.87	256.461	99.841	247.157	246.69	234.982	234.677
	114	256.812	256.215	99.768	247.15	246.54	234.687	234.385
	115	256.417	256.001	99.838	246.758	246.194	234.406	234.118
	116	256.344	255.879	99.818	246.536	245.972	234.174	233.892
	117	256.122	255.709	99.839	246.311	245.808	234.083	233.809
	118	256.108	255.932	99.931	246.147	245.597	234.184	233.913
	119	256.452	256.125	99.872	245.919	245.439	234.503	234.236
	120	256.449	255.975	99.815	245.878	245.325	234.194	233.875
	121	256.183	255.782	99.843	245.563	245.006	233.493	233.205
	122	256.163	255.793	99.856	245.328	244.811	233.549	233.275
	123	256.156	255.763	99.847	245.221	244.694	233.521	233.247
	124	256.087	255.57	99.798	244.925	244.435	233.747	233.469
	125	255.812	255.529	99.89	244.902	244.429	233.32	233.035
	126	255.886	255.514	99.855	244.828	244.217	234.423	234.142
	127	255.754	255.294	99.82	244.489	243.976	233.392	233.125
	128	255.262	254.161	99.568	244.345	243.862	232.962	232.653
	129	254.444	254.363	99.969	244.281	243.741	232.768	232.518
	130	254.696	254.307	99.847	244.127	243.566	232.712	232.462
[truncated: 32 more columns]

## Sheet: Figure 6
Figure 6c	Z' (Ohm)	-Z'' (Ohm)	Z' (Ohm)	-Z'' (Ohm)	Z' (Ohm)	-Z'' (Ohm)	Z' (Ohm)	-Z'' (Ohm)	Z' (Ohm)	-Z'' (Ohm)	Z' (Ohm)	-Z'' (Ohm)		Figure 6d	Voltage (V)	Current (mA)	Voltage (V)	Current (mA)	Voltage (V)	Current (mA)	Voltage (V)	Current (mA)	Voltage (V)	Current (mA)	Voltage (V)	Current (mA)		Figure 6e	0.1	70	0.3	59		Figure 6f	Time (h)	Voltage (V)	Time (h)	Voltage (V)	Time (h)	Voltage (V)		Figure 6g	Charge	Voltage (V)	Log (D/cm2 s-1)	Voltage (V)	Log (D/cm2 s-1)	Voltage (V)	Log (D/cm2 s-1)
	3.043	2.019	3.348	2.66	2.475	0.8335	2.399	0.137	5.256	1.604	1.945	0.1791			3	0.00903	3	0.06225	3	0.02632	3	0.04463	3	0.0574	3	0.09952			0.13	75	0.33	62			0	1.918	0	1.9884	0	2.0954				1.5451	-14.2753	1.3408	-13.9539	1.2996	-13.6329
	3.274	2.383	3.706	3.046	2.55	1.149	2.424	0.3137	5.391	1.977	1.964	0.4068			2.999	0.00875	2.999	0.03746	2.999	0.02104	2.999	0.04357	2.999	0.05608	2.999	0.08737			0.16	83	0.36	68			0.012	1.8489	0.013	1.9425	0.012	2.0448				1.5609	-14.0656	1.3792	-13.8313	1.3327	-13.7226
	3.531	2.792	4.11	3.442	2.659	1.526	2.457	0.5167	5.582	2.425	1.995	0.6712			2.998	0.00858	2.998	0.029	2.998	0.01866	2.998	0.04283	2.998	0.05517	2.998	0.07962			0.19	85	0.39	78			0.025	1.8412	0.025	1.9342	0.025	2.0306				1.5739	-14.3891	1.4161	-13.895	1.365	-13.4745
	3.817	3.213	4.532	3.818	2.787	1.909	2.493	0.7191	5.787	2.882	2.034	0.9379			2.997	0.00853	2.997	0.02449	2.997	0.01719	2.997	0.04225	2.997	0.05437	2.997	0.07409			0.22	88	0.42	80			0.037	1.8359	0.038	1.927	0.037	2.0185				1.5857	-14.4344	1.4524	-13.8802	1.3969	-13.3163
	4.136	3.683	4.98	4.212	2.95	2.34	2.536	0.9445	6.038	3.395	2.083	1.236			2.996	0.00827	2.996	0.02153	2.996	0.01618	2.996	0.04177	2.996	0.0537	2.996	0.06988			0.25	92	0.45	82			0.05	1.8319	0.05	1.9218	0.05	2.0073				1.5969	-14.3234	1.4874	-13.7384	1.4301	-13.5864
	4.483	4.196	5.43	4.623	3.136	2.811	2.581	1.196	6.316	3.961	2.138	1.567			2.995	0.00821	2.995	0.01945	2.995	0.01542	2.995	0.04128	2.995	0.05303	2.995	0.06665									0.062	1.8284	0.063	1.9165	0.062	1.9974				1.6068	-14.2471	1.5206	-13.9698	1.4623	-13.431
	4.867	4.762	5.885	5.068	3.364	3.336	2.635	1.482	6.631	4.591	2.205	1.941			2.994	0.00807	2.994	0.01804	2.994	0.0149	2.994	0.04088	2.994	0.05248	2.994	0.06393									0.075	1.826	0.075	1.9122	0.075	1.9884				1.6158	-14.49	1.5513	-14.1201	1.4933	-13.298
	5.306	5.384	6.359	5.557	3.638	3.909	2.7	1.802	6.984	5.28	2.286	2.361			2.993	0.0079	2.993	0.01676	2.993	0.01441	2.993	0.04033	2.993	0.0519	2.993	0.0617									0.087	1.8238	0.088	1.9084	0.087	1.98				1.6238	-14.4748	1.5792	-13.9508	1.5228	-13.6156
	5.8	6.063	6.849	6.105	3.967	4.535	2.78	2.165	7.375	6.045	2.386	2.837			2.992	0.00778	2.992	0.01579	2.992	0.01417	2.992	0.03993	2.992	0.05138	2.992	0.05965									0.1	1.8219	0.1	1.9047	0.1	1.9723				1.6307	-14.3426	1.6037	-14.0656	1.5482	-13.3739
	6.372	6.828	7.378	6.745	4.368	5.234	2.88	2.59	7.823	6.919	2.51	3.394			2.991	0.00764	2.991	0.0149	2.991	0.01373	2.991	0.03954	2.991	0.0508	2.991	0.05804									0.112	1.8201	0.113	1.9016	0.112	1.9652				1.6369	-14.7846	1.6257	-14.0269	1.5714	-13.6298
	7.059	7.701	7.976	7.508	4.869	6.039	3.01	3.108	8.351	7.961	2.67	4.074			2.99	0.0076	2.99	0.0142	2.99	0.01347	2.99	0.03911	2.99	0.05037	2.99	0.05648									0.125	1.8179	0.125	1.8988	0.125	1.9583				1.6418	-14.6613	1.6455	-14.1794	1.5916	-13.5911
	7.906	8.705	8.69	8.424	5.51	6.964	3.16	3.763	9.016	9.24	2.891	4.918			2.989	0.00741	2.989	0.01366	2.989	0.01325	2.989	0.03877	2.989	0.04985	2.989	0.05526									0.137	1.8157	0.138	1.8957	0.137	1.9518				1.6458	-14.7417	1.6632	-14.1174	1.6093	-13.762
	8.864	9.785	9.487	9.457	6.245	7.944	3.329	4.522	9.776	10.68	3.158	5.88			2.988	0.00733	2.988	0.01306	2.988	0.01294	2.988	0.03835	2.988	0.04937	2.988	0.05401									0.15	1.8139	0.15	1.8929	0.15	1.9459				1.6499	-14.6468	1.6793	-14.2048	1.6248	-13.5876
	9.93	10.94	10.36	10.62	7.061	8.996	3.552	5.387	10.61	12.29	3.465	6.981			2.987	0.00726	2.987	0.01259	2.987	0.01273	2.987	0.03804	2.987	0.04885	2.987	0.053									0.162	1.8114	0.163	1.8901	0.162	1.9401				1.6542	-14.9227	1.6933	-14.2045	1.6378	-14.0314
	11.15	12.2	11.35	11.95	7.99	10.14	3.851	6.396	11.56	14.14	3.836	8.272			2.986	0.00716	2.986	0.01217	2.986	0.0126	2.986	0.0378	2.986	0.04851	2.986	0.05199									0.175	1.8089	0.175	1.8867	0.175	1.9345				1.6573	-14.6474	1.7066	-14.3062	1.6499	-13.9205
	12.49	13.52	12.46	13.41	9.013	11.36	4.226	7.534	12.62	16.19	4.273	9.733			2.985	0.00698	2.985	0.01177	2.985	0.01233	2.985	0.03737	2.985	0.04808	2.985	0.05105									0.187	1.8064	0.188	1.8836	0.187	1.9295				1.662	-14.7559	1.7209	-14.1126	1.6595	-14.0291
	14.06	14.95	13.77	15.07	10.2	12.7	4.711	8.874	13.89	18.58	4.823	11.47			2.984	0.00698	2.984	0.01129	2.984	0.01212	2.984	0.03703	2.984	0.04769	2.984	0.05025									0.2	1.804	0.2	1.8805	0.2	1.9242				1.6666	-14.2583	1.7361	-14.1247	1.6675	-14.2254
	15.85	16.45	15.3	16.9	11.53	14.14	5.313	10.41	15.39	21.29	5.495	13.47			2.983	0.00679	2.983	0.011	2.983	0.01193	2.983	0.03673	2.983	0.04723	2.983	0.04946									0.212	1.8009	0.213	1.8774	0.212	1.9193				1.6734	-14.2448	1.7537	-13.9844	1.6747	-14.1815
	17.88	18	17.08	18.91	13.05	15.71	6.072	12.18	17.19	24.37	6.331	15.8			2.982	0.00676	2.982	0.01066	2.982	0.0118	2.982	0.03639	2.982	0.04695	2.982	0.04876									0.225	1.7981	0.225	1.8743	0.225	1.9149				1.683	-13.7952	1.7742	-14.0046	1.6799	-14.4159
	20.15	19.57	19.12	21.05	14.73	17.37	7.005	14.16	19.29	27.79	7.343	18.45			2.981	0.00662	2.981	0.0104	2.981	0.01169	2.981	0.03609	2.981	0.04644	2.981	0.04805									0.237	1.795	0.238	1.8712	0.237	1.9106				1.6951	-13.5858	1.7978	-13.8433	1.6861	-14.0984
	22.65	21.11	21.46	23.32	16.6	19.14	8.158	16.39	21.75	31.57	8.578	21.46			2.98	0.0066	2.98	0.01009	2.98	0.01152	2.98	0.03578	2.98	0.04613	2.98	0.04738									0.25	1.7922	0.25	1.8681	0.25	1.9069				1.7156	-13.3631	1.8238	-13.8905	1.693	-14.0176
	25.47	22.64	24.19	25.74	18.73	21.07	9.61	18.91	24.71	35.82	10.12	24.94			2.979	0.0065	2.979	0.00981	2.979	0.0114	2.979	0.03554	2.979	0.04573	2.979	0.04677									0.25	1.8136	0.25	1.8883	0.25	1.9264				1.7429	-13.3389	1.8511	-14.0099	1.7032	-13.587
	28.71	24.11	27.47	28.34	21.28	23.23	11.51	21.85	28.42	40.74	12.12	29.11			2.978	0.0063	2.978	0.00964	2.978	0.01128	2.978	0.0352	2.978	0.04534	2.978	0.04625									0.262	1.8505	0.263	1.9063	0.262	1.9512				1.7751	-13.2283	1.8793	-14.0029	1.7175	-13.3971
	32.08	25.57	31.4	31.04	24.32	25.5	13.54	26.22	33.06	47.28	14.58	34.66			2.977	0.00633	2.977	0.00941	2.977	0.01114	2.977	0.03499	2.977	0.04503	2.977	0.04564									0.275	1.8536	0.275	1.9084	0.275	1.9531				1.8108	-13.2556	1.9053	-14.1201	1.7392	-13.2579
	35.39	26.85	35.71	33.62	27.66	27.74	15.69	31.63	38.36	54.85	17.39	41.19			2.976	0.00621	2.976	0.00922	2.976	0.01099	2.976	0.03465	2.976	0.04467	2.976	0.04515									0.287	1.8557	0.288	1.9094	0.287	1.9537				1.8536	-13.3706	1.9332	-14.1204	1.7674	-13.201
	39.06	27.87	40.4	36.15	31.37	30.11	18.57	37.16	44.48	62.63	20.82	48.29			2.975	0.00615	2.975	0.00894	2.975	0.01088	2.975	0.03441	2.975	0.04436	2.975	0.04463									0.3	1.8573	0.3	1.9106	0.3	1.9543				1.905	-14.4131	1.9652	-14.2954	1.8033	-13.0562
	43.1	28.59	45.57	38.59	35.59	32.56	22.4	42.84	51.69	70.65	25.13	56.12			2.974	0.00607	2.974	0.00881	2.974	0.01074	2.974	0.03419	2.974	0.04405	2.974	0.04418									0.312	1.8582	0.313	1.9115	0.312	1.9546						2.0064	-14.5415	1.8455	-12.9457
	47.32	28.99	51.05	40.78	40.24	34.9	27.13	48.45	59.89	78.61	30.32	64.45			2.973	0.00603	2.973	0.00855	2.973	0.01062	2.973	0.03386	2.973	0.04366	2.973	0.04372									0.325	1.8591	0.325	1.9122	0.325	1.9552						2.0631	-14.9045	1.8886	-13.0067
	51.69	29.05	56.99	42.69	45.5	37.02	32.94	54.37	69.52	86.93	36.78	73.71			2.972	0.00599	2.972	0.00848	2.972	0.01057	2.972	0.03364	2.972	0.04335	2.972	0.04329									0.337	1.8601	0.338	1.9128	0.337	1.9552								1.9335	-13.048
	56.05	28.77	63.24	44.26	51.27	38.76	39.79	60.5	80.52	95.47	44.55	83.82			2.971	0.00591	2.971	0.0082	2.971	0.01045	2.971	0.03334	2.971	0.04305	2.971	0.0428									0.35	1.8607	0.35	1.9131	0.35	1.9556								1.9924	-13.1852
	60.28	28.16	69.76	45.39	57.47	39.92	47.76	66.74	93.07	104.1	53.93	94.75			2.97	0.00586	2.97	0.00809	2.97	0.01031	2.97	0.03313	2.97	0.04265	2.97	0.04241									0.362	1.8613	0.363	1.914	0.362	1.9556
	64.3	27.24	76.4	46.08	63.89	40.41	56.76	72.87	107	112.5	64.9	106.2			2.969	0.0058	2.969	0.00785	2.969	0.01023	2.969	0.03288	2.969	0.04244	2.969	0.04207									0.375	1.8622	0.375	1.9143	0.375	1.9559
	68.02	26.06	83.06	46.31	70.32	40.15	66.85	78.68	122.3	120.5	77.67	118.1			2.968	0.00565	2.968	0.00779	2.968	0.01014	2.968	0.03255	2.968	0.04207	2.968	0.04152									0.387	1.8629	0.388	1.9146	0.387	1.9559
	71.5	24.65	89.83	46.06	76.71	39.12	78.27	84.11	139.5	128	92.71	130.4			2.967	0.00567	2.967	0.00764	2.967	0.00997	2.967	0.03236	2.967	0.0418	2.967	0.04125									0.4	1.8632	0.4	1.9149	0.4	1.9559
	74.74	23.04	96.8	45.24	82.93	37.25	91.39	88.93	159.1	134.7	111	143.2			2.966	0.00561	2.966	0.00744	2.966	0.00993	2.966	0.03209	2.966	0.04149	2.966	0.04094									0.412	1.8635	0.413	1.9153	0.412	1.9562
	77.8	21.2	104.2	44.14	89.02	34.96	109.5	102	184.7	148.8	134.1	164.6			2.965	0.00549	2.965	0.00738	2.965	0.00985	2.965	0.03197	2.965	0.04122	2.965	0.04051									0.425	1.8638	0.425	1.9156	0.425	1.9562
	80.46	19.35	111.3	42.76	94.44	32.5	131.6	120.8	214.5	167.7	161.2	192.1			2.964	0.00546	2.964	0.0072	2.964	0.00978	2.964	0.03172	2.964	0.04091	2.964	0.04018									0.437	1.8641	0.438	1.9159	0.437	1.9562
	82.68	17.72	117.8	40.81	98.93	29.74	154.5	135.3	244.9	181.7	191.4	216			2.963	0.00532	2.963	0.00707	2.963	0.00965	2.963	0.03151	2.963	0.0407	2.963	0.03981									0.45	1.8647	0.45	1.9159	0.45	1.9562
	84.52	16.32	123.5	38.38	102.5	26.87	178	144.7	275.4	189.9	225	235.6			2.962	0.00537	2.962	0.00695	2.962	0.00956	2.962	0.0312	2.962	0.04036	2.962	0.03957									0.462	1.8647	0.463	1.9162	0.462	1.9562
	86.08	15.14	128.5	35.58	105.3	24.06	201.3	148.7	305.4	192.3	261.5	250.3			2.961	0.00526	2.961	0.00683	2.961	0.00951	2.961	0.03108	2.961	0.04015	2.961	0.0392									0.475	1.865	0.475	1.9162	0.475	1.9562
	87.45	14.12	132.7	32.62	107.5	21.46	224.9	149.4	335.4	191	300.8	261.1			2.96	0.00519	2.96	0.00675	2.96	0.00942	2.96	0.03084	2.96	0.0399	2.96	0.03883									0.487	1.8653	0.488	1.9165	0.487	1.9562
	88.7	13.16	136.4	29.47	109.3	19.04	248.9	147.2	365.4	186.3	343.2	267.7			2.959	0.00514	2.959	0.00662	2.959	0.00926	2.959	0.03059	2.959	0.0396	2.959	0.0385									0.5	1.8653	0.5	1.9165	0.5	1.9565
	89.88	12.3	139.6	26.36	110.7	16.9	272.8	142.9	394.5	179	387.6	270.3			2.958	0.00505	2.958	0.00656	2.958	0.00921	2.958	0.03041	2.958	0.03935	2.958	0.03832									0.512	1.8656	0.513	1.9165	0.512	1.9562
	90.99	11.67	142.3	23.56	112	15.19	295.6	137	421.7	170.2	432.2	269.1			2.957	0.00501	2.957	0.00646	2.957	0.00916	2.957	0.03019	2.957	0.03911	2.957	0.03792									0.525	1.866	0.525	1.9165	0.525	1.9562
	92.07	11.23	144.5	21.12	113	13.87	316.6	129.7	446.3	160.4	475.7	264.3			2.956	0.00494	2.956	0.00625	2.956	0.00907	2.956	0.03004	2.956	0.0388	2.956	0.03767									0.537	1.866	0.538	1.9168	0.537	1.9562
	93.14	10.95	146.3	19.02	113.9	12.91	335.5	121.4	468.2	150	517.2	256.1			2.955	0.00491	2.955	0.00622	2.955	0.00899	2.955	0.02986	2.955	0.03853	2.955	0.03737									0.55	1.8663	0.55	1.9168	0.55	1.9562
	94.2	10.77	147.9	17.2	114.7	12.21	352.3	112.5	487.8	139.5	555.9	244.4			2.954	0.00481	2.954	0.00611	2.954	0.00891	2.954	0.02968	2.954	0.03832	2.954	0.03719									0.562	1.8666	0.563	1.9168	0.562	1.9562
	95.33	10.51	149.4	15.4	115.6	11.58	367.3	102.7	505.5	128.2	592.1	229			2.953	0.0048	2.953	0.00608	2.953	0.00881	2.953	0.02949	2.953	0.0381	2.953	0.03688									0.575	1.8666	0.575	1.9168	0.575	1.9562
	96.51	10.23	150.8	13.72	116.4	11.08	380.7	92.55	521.1	117.1	625.5	211.2			2.952	0.0048	2.952	0.00591	2.952	0.0088	2.952	0.02919	2.952	0.03774	2.952	0.03661									0.587	1.8669	0.588	1.9171	0.587	1.9562
	97.68	10.1	152	12.44	117.2	10.94	392.2	83.43	534.9	107.7	655	193.6			2.951	0.00465	2.951	0.00585	2.951	0.00869	2.951	0.029	2.951	0.03758	2.951	0.03627									0.6	1.8669	0.6	1.9171	0.6	1.9562
	98.85	10.1	153.1	11.51	118	11.13	402.2	75.53	547.3	100.1	680.9	176.8			2.95	0.00466	2.95	0.0058	2.95	0.00864	2.95	0.02879	2.95	0.0374	2.95	0.03606									0.612	1.8672	0.613	1.9171	0.612	1.9562
	100	10.22	154	10.88	118.8	11.62	410.9	68.99	558.5	94.37	703.3	161.8			2.949	0.00453	2.949	0.00568	2.949	0.00853	2.949	0.02864	2.949	0.03709	2.949	0.03578									0.625	1.8672	0.625	1.9171	0.625	1.9562
	101.2	10.38	154.9	10.44	119.7	12.35	418.7	63.51	569.1	90.08	723.4	148.4			2.948	0.00456	2.948	0.00559	2.948	0.00847	2.948	0.02852	2.948	0.03691	2.948	0.03557									0.637	1.8675	0.638	1.9171	0.637	1.9562
	102.4	10.5	155.8	9.992	120.6	13.23	425.8	58.51	579.4	86.46	741.5	135.2			2.947	0.00448	2.947	0.00555	2.947	0.00837	2.947	0.02827	2.947	0.03667	2.947	0.03529									0.65	1.8675	0.65	1.9174	0.65	1.9562
	103.6	10.62	156.8	9.606	121.6	14.3	432.6	54.15	589.7	83.63	758.4	122.1			2.946	0.0045	2.946	0.00539	2.946	0.00833	2.946	0.02812	2.946	0.03642	2.946	0.03508									0.662	1.8675	0.663	1.9174	0.662	1.9562
	104.8	10.88	157.7	9.452	122.8	15.76	438.9	51.08	599.9	82.47	774.1	110.9			2.945	0.00451	2.945	0.00544	2.945	0.00827	2.945	0.02794	2.945	0.03621	2.945	0.03487									0.675	1.8678	0.675	1.9174	0.675	1.9562
	106.1	11.27	158.7	9.481	124.2	17.67	445.3	49.16	610.8	82.82	788.9	101.4			2.944	0.00438	2.944	0.00529	2.944	0.00818	2.944	0.02784	2.944	0.03606	2.944	0.03459									0.687	1.8678	0.688	1.9174	0.687	1.9559
	107.5	11.8	159.7	9.696	125.9	20.07	451.5	48.31	622	84.71	802.8	93.74			2.943	0.00431	2.943	0.00518	2.943	0.00814	2.943	0.0276	2.943	0.03581	2.943	0.03435									0.7	1.8678	0.7	1.9174	0.7	1.9559
	108.9	12.52	160.6	10.07	127.7	23.04	457.3	48.45	632.6	88.07	815.6	87.6			2.942	0.00431	2.942	0.00515	2.942	0.00809	2.942	0.02745	2.942	0.03551	2.942	0.03416									0.712	1.8681	0.713	1.9174	0.712	1.9559
	110.2	13.19	161.6	10.29	129.6	26.35	463.2	48.66	643.1	91.44	827.8	80.79			2.941	0.0043	2.941	0.00517	2.941	0.008	2.941	0.02726	2.941	0.03532	2.941	0.03392									0.725	1.8681	0.725	1.9174	0.725	1.9559
	111.5	13.94	162.6	10.5	131.5	30.25	469.4	49.44	653.9	95.74	839.7	74.1			2.94	0.00415	2.94	0.00508	2.94	0.00793	2.94	0.02711	2.94	0.0352	2.94	0.03374									0.737	1.8681	0.738	1.9174	0.737	1.9559
	112.7	15.11	163.6	11.13	133.4	35.23	476	52.1	665.4	102.9	852.5	69.77			2.939	0.00418	2.939	0.00498	2.939	0.00788	2.939	0.02687	2.939	0.03493	2.939	0.03355									0.75	1.8684	0.75	1.9174	0.75	1.9559
	114	16.67	164.7	12.17	135.4	41.4	483.3	56.59	677.6	113.2	866	67.36			2.938	0.00408	2.938	0.00492	2.938	0.00783	2.938	0.02681	2.938	0.03474	2.938	0.03331									0.762	1.8684	0.763	1.9177	0.762	1.9559
	115.3	18.57	165.8	13.51	137.5	48.78	491.3	62.61	690.7	126.1	880.7	66.74			2.937	0.00403	2.937	0.00479	2.937	0.00776	2.937	0.02659	2.937	0.0345	2.937	0.0331									0.775	1.8684	0.775	1.9177	0.775	1.9556
	116.8	20.78	167	15.09	139.3	57.24	500.8	70.03	705.9	141.7	897.4	67.38			2.936	0.00397	2.936	0.00476	2.936	0.0077	2.936	0.02641	2.936	0.03435	2.936	0.03291									0.787	1.8684	0.788	1.9177	0.787	1.9556
	118.3	23.37	168.4	16.91	141.3	67.34	511.6	79.11	723	160.5	916.9	69.15			2.935	0.004	2.935	0.00465	2.935	0.00768	2.935	0.02632	2.935	0.0341	2.935	0.03261									0.8	1.8687	0.8	1.9174	0.8	1.9556
	120	26.4	169.8	18.98	143.8	79.56	524.1	90.04	742.9	183.1	939.7	72.05			2.934	0.00402	2.934	0.00466	2.934	0.00763	2.934	0.0261	2.934	0.03392	2.934	0.03252									0.812	1.8687	0.813	1.9177	0.812	1.9556
	121.8	29.92	171.4	21.37	146.6	94	538.5	103.1	765.6	209.9	966	76.36			2.933	0.0039	2.933	0.00462	2.933	0.00749	2.933	0.02592	2.933	0.03377	2.933	0.03221									0.825	1.8687	0.825	1.9177	0.825	1.9552
	123.8	34.02	173.1	24.16	149.5	111	555	118.5	791.3	241.6	996.7	81.68			2.932	0.00394	2.932	0.00453	2.932	0.00744	2.932	0.0258	2.932	0.03355	2.932	0.03209									0.837	1.8687	0.838	1.9177	0.837	1.9552
	125.9	38.86	175	27.42	152.5	130.8	574.3	137.1	821.5	279.5	1034	87.83			2.931	0.00385	2.931	0.0045	2.931	0.00737	2.931	0.02565	2.931	0.03334	2.931	0.03194									0.85	1.8687	0.85	1.9177	0.85	1.9552
	128.1	44.53	177.1	31.17	155.8	153.9	596.7	159.3	856.6	324.4	1077	95.3			2.93	0.00378	2.93	0.00444	2.93	0.00733	2.93	0.02549	2.93	0.03322	2.93	0.03172									0.862	1.8687	0.863	1.9177	0.862	1.9552
	130.5	51.08	179.4	35.47	159.7	181	623	185.2	898.4	377.2	--	--			2.929	0.0038	2.929	0.00448	2.929	0.00734	2.929	0.0254	2.929	0.03297	2.929	0.03151									0.875	1.8691	0.875	1.9177	0.875	1.9552
	132.9	58.48	181.9	40.49	164.5	213	654	216	948.4	439.3	--	--			2.928	0.00369	2.928	0.00432	2.928	0.00722	2.928	0.02525	2.928	0.03285	2.928	0.03129									0.887	1.8691	0.888	1.9177	0.887	1.9552
	135.4	67.33	184.6	46.58	170.3	251	690.2	253.3	1008	513.5	--	--			2.927	0.00369	2.927	0.00434	2.927	0.00717	2.927	0.02497	2.927	0.03255	2.927	0.03105									0.9	1.8691	0.9	1.9177	0.9	1.9552
	138.2	78.15	187.6	53.82	177.4	296.5	732.7	298	--	--	--	--			2.926	0.00361	2.926	0.0043	2.926	0.00713	2.926	0.02494	2.926	0.03248	2.926	0.03096									0.912	1.8691	0.913	1.9177	0.912	1.9549
	141.4	90.81	190.8	62.14	186.4	350.6	797.9	357.2	--	--	--	--			2.925	0.00361	2.925	0.00419	2.925	0.00709	2.925	0.02479	2.925	0.0323	2.925	0.03077									0.925	1.8691	0.925	1.9174	0.925	1.9549
	144.7	105.7	194.3	71.87	--	--	868.8	424.9	--	--	--	--			2.924	0.00359	2.924	0.00415	2.924	0.00709	2.924	0.02458	2.924	0.03212	2.924	0.03059									0.937	1.8691	0.938	1.9177	0.937	1.9549
	148.2	123.2	198	83.51	--	--	930.5	495.9	--	--	--	--			2.923	0.00357	2.923	0.00407	2.923	0.00692	2.923	0.02458	2.923	0.03194	2.923	0.03044									0.95	1.8691	0.95	1.9174	0.95	1.9549
	151.9	143.8	201.9	97.33	--	--					--	--			2.922	0.00354	2.922	0.00403	2.922	0.0069	2.922	0.02436	2.922	0.03172	2.922	0.03029									0.962	1.8691	0.963	1.9174	0.962	1.9549
	156.1	168.3	206.1	113.7	--	--					--	--			2.921	0.0035	2.921	0.004	2.921	0.00686	2.921	0.02427	2.921	0.03154	2.921	0.03007									0.975	1.8691	0.975	1.9174	0.975	1.9546
	160.9	197.5	210.4	133	--	--					--	--			2.92	0.00348	2.92	0.00395	2.92	0.00683	2.92	0.02406	2.92	0.03135	2.92	0.02986									0.987	1.8691	0.988	1.9174	0.987	1.9546
	166.6	232.2	214.9	155.7	--	--					--	--			2.919	0.00343	2.919	0.0039	2.919	0.00674	2.919	0.02394	2.919	0.03117	2.919	0.0298									1	1.8694	1	1.9174	1	1.9546
	173.2	273.5	219.4	182	--	--					--	--			2.918	0.0034	2.918	0.00385	2.918	0.00674	2.918	0.02381	2.918	0.03105	2.918	0.02961									1.012	1.8694	1.013	1.9171	1.012	1.9546
	181	321.7	--	--							--	--			2.917	0.00334	2.917	0.00381	2.917	0.00662	2.917	0.02366	2.917	0.03087	2.917	0.02943									1.025	1.8694	1.025	1.9174	1.025	1.9546
			--	--							--	--			2.916	0.00338	2.916	0.0038	2.916	0.00658	2.916	0.02351	2.916	0.03077	2.916	0.02928									1.037	1.8694	1.038	1.9171	1.037	1.9546
			--	--							--	--			2.915	0.00329	2.915	0.0037	2.915	0.00659	2.915	0.02345	2.915	0.03062	2.915	0.02913									1.05	1.8694	1.05	1.9171	1.05	1.9546
			--	--							--	--			2.914	0.00328	2.914	0.00369	2.914	0.00649	2.914	0.0233	2.914	0.03041	2.914	0.02897									1.062	1.8694	1.063	1.9171	1.062	1.9546
			--	--							--	--			2.913	0.0032	2.913	0.00364	2.913	0.00647	2.913	0.02317	2.913	0.03023	2.913	0.02882									1.075	1.8694	1.075	1.9171	1.075	1.9543
			--	--							--	--			2.912	0.0032	2.912	0.00366	2.912	0.00642	2.912	0.02302	2.912	0.03007	2.912	0.02867									1.087	1.8694	1.088	1.9171	1.087	1.9543
			--	--							--	--			2.911	0.00317	2.911	0.00355	2.911	0.00634	2.911	0.0229	2.911	0.02995	2.911	0.02849									1.1	1.87	1.1	1.9171	1.1	1.9543
			--	--											2.91	0.00318	2.91	0.00348	2.91	0.00637	2.91	0.02272	2.91	0.0298	2.91	0.02839									1.112	1.8694	1.113	1.9171	1.112	1.9543
			--	--											2.909	0.00315	2.909	0.00347	2.909	0.00632	2.909	0.02265	2.909	0.02958	2.909	0.02818									1.125	1.87	1.125	1.9171	1.125	1.9543
			--	--											2.908	0.00313	2.908	0.00352	2.908	0.00626	2.908	0.02256	2.908	0.02946	2.908	0.02809									1.137	1.87	1.138	1.9171	1.137	1.954
			--	--											2.907	0.00313	2.907	0.00341	2.907	0.00618	2.907	0.02241	2.907	0.02934	2.907	0.02791									1.15	1.87	1.15	1.9168	1.15	1.9543
			--	--											2.906	0.00303	2.906	0.0034	2.906	0.0061	2.906	0.02232	2.906	0.02916	2.906	0.02778									1.162	1.87	1.163	1.9171	1.162	1.954
			--	--											2.905	0.00302	2.905	0.00341	2.905	0.00606	2.905	0.02211	2.905	0.029	2.905	0.0276									1.175	1.87	1.175	1.9168	1.175	1.954
			--	--											2.904	0.00304	2.904	0.00335	2.904	0.00611	2.904	0.02214	2.904	0.02891	2.904	0.02751									1.187	1.87	1.188	1.9168	1.187	1.954
			--	--											2.903	0.00297	2.903	0.00328	2.903	0.00603	2.903	0.02192	2.903	0.02873	2.903	0.02739									1.2	1.87	1.2	1.9168	1.2	1.954
			--	--											2.902	0.00295	2.902	0.0033	2.902	0.00597	2.902	0.02189	2.902	0.02867	2.902	0.02723									1.212	1.87	1.213	1.9168	1.212	1.9537
			--	--											2.901	0.00298	2.901	0.00325	2.901	0.00594	2.901	0.02171	2.901	0.02845	2.901	0.02708									1.225	1.87	1.225	1.9168	1.225	1.9537
			--	--											2.9	0.00292	2.9	0.0032	2.9	0.00593	2.9	0.02159	2.9	0.02827	2.9	0.02693									1.237	1.8703	1.238	1.9168	1.237	1.9537
			--	--											2.899	0.00284	2.899	0.00307	2.899	0.00583	2.899	0.02149	2.899	0.02818	2.899	0.02684									1.25	1.8703	1.25	1.9168	1.25	1.9534
			--	--											2.898	0.00281	2.898	0.00308	2.898	0.00581	2.898	0.02137	2.898	0.02806	2.898	0.02665									1.262	1.87	1.263	1.9168	1.262	1.9537
			--	--											2.897	0.00276	2.897	0.0031	2.897	0.00573	2.897	0.02131	2.897	0.02794	2.897	0.02653									1.275	1.8703	1.275	1.9168	1.275	1.9534
			--	--											2.896	0.00278	2.896	0.00308	2.896	0.00571	2.896	0.02113	2.896	0.02778	2.896	0.02641									1.287	1.87	1.288	1.9168	1.287	1.9534
			--	--											2.895	0.00282	2.895	0.00305	2.895	0.00571	2.895	0.02107	2.895	0.02763	2.895	0.02623									1.3	1.8703	1.3	1.9168	1.3	1.9534
			--	--											2.894	0.00274	2.894	0.00295	2.894	0.00567	2.894	0.02098	2.894	0.02757	2.894	0.02613									1.312	1.87	1.313	1.9165	1.312	1.9534
			--	--											2.893	0.00271	2.893	0.00299	2.893	0.0056	2.893	0.02082	2.893	0.02736	2.893	0.02604									1.325	1.8703	1.325	1.9165	1.325	1.9534
			--	--											2.892	0.00261	2.892	0.00293	2.892	0.00559	2.892	0.02076	2.892	0.02726	2.892	0.02598									1.337	1.8703	1.338	1.9165	1.337	1.9531
			--	--											2.891	0.00259	2.891	0.00297	2.891	0.00554	2.891	0.02067	2.891	0.02717	2.891	0.02577									1.35	1.87	1.35	1.9165	1.35	1.9531
			--	--											2.89	0.00264	2.89	0.00284	2.89	0.0055	2.89	0.02046	2.89	0.02702	2.89	0.02568									1.362	1.87	1.363	1.9165	1.362	1.9531
			--	--											2.889	0.00261	2.889	0.00289	2.889	0.0055	2.889	0.02046	2.889	0.02687	2.889	0.02549									1.375	1.8703	1.375	1.9165	1.375	1.9531
			--	--											2.888	0.00259	2.888	0.0028	2.888	0.00539	2.888	0.0203	2.888	0.02671	2.888	0.0254									1.387	1.87	1.388	1.9162	1.387	1.9531
			--	--											2.887	0.00258	2.887	0.0028	2.887	0.00535	2.887	0.02027	2.887	0.02656	2.887	0.02531									1.4	1.8703	1.4	1.9162	1.4	1.9525
			--	--											2.886	0.00265	2.886	0.00275	2.886	0.00536	2.886	0.02018	2.886	0.02656	2.886	0.02522									1.412	1.8703	1.413	1.9162	1.412	1.9525
			--	--											2.885	0.00248	2.885	0.00278	2.885	0.0053	2.885	0.02003	2.885	0.02632	2.885	0.02504									1.425	1.8703	1.425	1.9162	1.425	1.9525
			--	--											2.884	0.0025	2.884	0.00269	2.884	0.00524	2.884	0.01991	2.884	0.02623	2.884	0.02504									1.437	1.8703	1.438	1.9162	1.437	1.9525
			--	--											2.883	0.00245	2.883	0.00266	2.883	0.00526	2.883	0.01982	2.883	0.0261	2.883	0.02482									1.45	1.8703	1.45	1.9162	1.45	1.9525
			--	--											2.882	0.00252	2.882	0.00266	2.882	0.00521	2.882	0.01972	2.882	0.02604	2.882	0.02473									1.462	1.8703	1.463	1.9159	1.462	1.9525
			--	--											2.881	0.00244	2.881	0.00264	2.881	0.00517	2.881	0.01963	2.881	0.02589	2.881	0.02461									1.475	1.8703	1.475	1.9159	1.475	1.9521
			--	--											2.88	0.00242	2.88	0.00264	2.88	0.00511	2.88	0.01951	2.88	0.02568	2.88	0.02452									1.487	1.8703	1.488	1.9159	1.487	1.9521
			--	--											2.879	0.00245	2.879	0.00259	2.879	0.00513	2.879	0.01942	2.879	0.02559	2.879	0.0243									1.5	1.8703	1.5	1.9159	1.5	1.9521
			--	--											2.878	0.00244	2.878	0.00257	2.878	0.00504	2.878	0.01939	2.878	0.02552	2.878	0.02433									1.512	1.8703	1.513	1.9159	1.512	1.9521
			--	--											2.877	0.00238	2.877	0.00256	2.877	0.00507	2.877	0.0193	2.877	0.02543	2.877	0.02418									1.525	1.8703	1.525	1.9156	1.525	1.9521
			--	--											2.876	0.00239	2.876	0.00248	2.876	0.00498	2.876	0.01917	2.876	0.02528	2.876	0.02406									1.537	1.8703	1.538	1.9156	1.537	1.9521
			--	--											2.875	0.00234	2.875	0.00254	2.875	0.00496	2.875	0.01908	2.875	0.02516	2.875	0.02388									1.55	1.8703	1.55	1.9156	1.55	1.9518
															2.874	0.00234	2.874	0.0025	2.874	0.00491	2.874	0.01899	2.874	0.02504	2.874	0.02391									1.562	1.8703	1.563	1.9156	1.562	1.9518
															2.873	0.00232	2.873	0.00245	2.873	0.00488	2.873	0.0189	2.873	0.02494	2.873	0.02372									1.575	1.8703	1.575	1.9156	1.575	1.9518
															2.872	0.00226	2.872	0.00239	2.872	0.0048	2.872	0.01884	2.872	0.02485	2.872	0.02366									1.587	1.8703	1.588	1.9156	1.587	1.9518
															2.871	0.00227	2.871	0.00237	2.871	0.00484	2.871	0.01878	2.871	0.0247	2.871	0.02357									1.6	1.8703	1.6	1.9156	1.6	1.9515
															2.87	0.00229	2.87	0.00241	2.87	0.00484	2.87	0.01878	2.87	0.02458	2.87	0.02345									1.612	1.8703	1.613	1.9156	1.612	1.9515
															2.869	0.00217	2.869	0.00226	2.869	0.00472	2.869	0.01856	2.869	0.02452	2.869	0.02333									1.625	1.8703	1.625	1.9156	1.625	1.9515
															2.868	0.00219	2.868	0.00235	2.868	0.00462	2.868	0.01853	2.868	0.02443	2.868	0.02327									1.637	1.8703	1.638	1.9156	1.637	1.9515
															2.867	0.00224	2.867	0.0023	2.867	0.00468	2.867	0.01841	2.867	0.02424	2.867	0.02308									1.65	1.8703	1.65	1.9153	1.65	1.9515
															2.866	0.00213	2.866	0.00228	2.866	0.00465	2.866	0.01832	2.866	0.02418	2.866	0.02302									1.662	1.8703	1.663	1.9153	1.662	1.9512
															2.865	0.00217	2.865	0.00227	2.865	0.00456	2.865	0.01826	2.865	0.02406	2.865	0.02299									1.675	1.8703	1.675	1.9153	1.675	1.9512
															2.864	0.00214	2.864	0.00221	2.864	0.00456	2.864	0.01814	2.864	0.02394	2.864	0.02284									1.687	1.8703	1.688	1.9153	1.687	1.9512
															2.863	0.00209	2.863	0.00226	2.863	0.00451	2.863	0.01808	2.863	0.02391	2.863	0.02275									1.7	1.8703	1.7	1.9153	1.7	1.9512
															2.862	0.00216	2.862	0.00216	2.862	0.00446	2.862	0.01795	2.862	0.02385	2.862	0.02269									1.712	1.8703	1.713	1.9153	1.712	1.9512
															2.861	0.00218	2.861	0.00217	2.861	0.00447	2.861	0.01792	2.861	0.0236	2.861	0.02256									1.725	1.8706	1.725	1.9153	1.725	1.9512
															2.86	0.00204	2.86	0.00219	2.86	0.00448	2.86	0.01783	2.86	0.0236	2.86	0.02238									1.737	1.8706	1.738	1.9153	1.737	1.9509
															2.859	0.00207	2.859	0.00219	2.859	0.00438	2.859	0.01771	2.859	0.02342	2.859	0.02244									1.75	1.8703	1.75	1.9153	1.75	1.9509
															2.858	0.00198	2.858	0.00217	2.858	0.00437	2.858	0.01765	2.858	0.02336	2.858	0.02229									1.762	1.8703	1.763	1.9153	1.762	1.9509
															2.857	0.0021	2.857	0.00209	2.857	0.00432	2.857	0.01768	2.857	0.02327	2.857	0.02217									1.775	1.8703	1.775	1.9149	1.775	1.9509
															2.856	0.00205	2.856	0.00212	2.856	0.00432	2.856	0.0175	2.856	0.02311	2.856	0.02207									1.787	1.8703	1.788	1.9149	1.787	1.9509
															2.855	0.00205	2.855	0.00204	2.855	0.0043	2.855	0.01746	2.855	0.02305	2.855	0.02201									1.8	1.8703	1.8	1.9149	1.8	1.9506
															2.854	0.00197	2.854	0.00208	2.854	0.0042	2.854	0.01734	2.854	0.02296	2.854	0.02192									1.812	1.8703	1.813	1.9146	1.812	1.9506
															2.853	0.00189	2.853	0.00213	2.853	0.0042	2.853	0.01725	2.853	0.02287	2.853	0.02177									1.825	1.8703	1.825	1.9146	1.825	1.9506
															2.852	0.00189	2.852	0.00201	2.852	0.00421	2.852	0.01722	2.852	0.02278	2.852	0.02177									1.837	1.8703	1.838	1.9146	1.837	1.9506
															2.851	0.00201	2.851	0.00199	2.851	0.00414	2.851	0.01704	2.851	0.02265	2.851	0.02171									1.85	1.8703	1.85	1.9146	1.85	1.9506
															2.85	0.0018	2.85	0.00197	2.85	0.00417	2.85	0.01707	2.85	0.02256	2.85	0.02149									1.862	1.8703	1.863	1.9146	1.862	1.9506
															2.849	0.00184	2.849	0.00199	2.849	0.00413	2.849	0.01695	2.849	0.02253	2.849	0.02143									1.875	1.8703	1.875	1.9146	1.875	1.9503
															2.848	0.00182	2.848	0.00196	2.848	0.00406	2.848	0.01692	2.848	0.02241	2.848	0.02143									1.887	1.8703	1.888	1.9146	1.887	1.9506
															2.847	0.0019	2.847	0.00193	2.847	0.00407	2.847	0.01679	2.847	0.02226	2.847	0.02134									1.9	1.8703	1.9	1.9143	1.9	1.9503
															2.846	0.00179	2.846	0.00195	2.846	0.00404	2.846	0.01679	2.846	0.0222	2.846	0.02122									1.912	1.8703	1.913	1.9143	1.912	1.9503
															2.845	0.00194	2.845	0.00194	2.845	0.00402	2.845	0.01667	2.845	0.02207	2.845	0.02122									1.925	1.8703	1.925	1.9143	1.925	1.9503
															2.844	0.00182	2.844	0.00191	2.844	0.00394	2.844	0.01664	2.844	0.02198	2.844	0.02107									1.937	1.8703	1.938	1.9143	1.937	1.9503
															2.843	0.00184	2.843	0.00193	2.843	0.00396	2.843	0.01661	2.843	0.02192	2.843	0.02091									1.95	1.8703	1.95	1.9143	1.95	1.95
															2.842	0.00179	2.842	0.00184	2.842	0.00392	2.842	0.01655	2.842	0.02183	2.842	0.02094									1.962	1.8703	1.963	1.914	1.962	1.9503
															2.841	0.00174	2.841	0.00174	2.841	0.00384	2.841	0.01643	2.841	0.02177	2.841	0.02079									1.975	1.8706	1.975	1.914	1.975	1.95
															2.84	0.0017	2.84	0.00174	2.84	0.00383	2.84	0.0163	2.84	0.02171	2.84	0.0207									1.987	1.8706	1.988	1.914	1.987	1.95
															2.839	0.0018	2.839	0.00182	2.839	0.0038	2.839	0.01621	2.839	0.02159	2.839	0.02061									2	1.8703	2	1.914	2	1.95
															2.838	0.00181	2.838	0.00173	2.838	0.00383	2.838	0.01621	2.838	0.02156	2.838	0.02058									2.012	1.8706	2.013	1.914	2.012	1.95
															2.837	0.00167	2.837	0.00177	2.837	0.00371	2.837	0.01612	2.837	0.0214	2.837	0.02043									2.025	1.8706	2.025	1.914	2.025	1.9497
															2.836	0.00171	2.836	0.00171	2.836	0.00377	2.836	0.01603	2.836	0.02131	2.836	0.02046									2.037	1.8706	2.038	1.914	2.037	1.9497
															2.835	0.00169	2.835	0.00164	2.835	0.00375	2.835	0.016	2.835	0.02122	2.835	0.02033									2.05	1.8703	2.05	1.914	2.05	1.9497
															2.834	0.00168	2.834	0.00173	2.834	0.0037	2.834	0.01594	2.834	0.02113	2.834	0.02012									2.062	1.8706	2.063	1.914	2.062	1.9497
															2.833	0.00161	2.833	0.0017	2.833	0.00371	2.833	0.01585	2.833	0.02113	2.833	0.02021									2.075	1.8706	2.075	1.914	2.075	1.9494
															2.832	0.00157	2.832	0.00163	2.832	0.00366	2.832	0.01579	2.832	0.02098	2.832	0.02009									2.087	1.8706	2.088	1.9137	2.087	1.9494
															2.831	0.00166	2.831	0.00168	2.831	0.00365	2.831	0.01582	2.831	0.02082	2.831	0.01997									2.1	1.8706	2.1	1.9137	2.1	1.9494
															2.83	0.00162	2.83	0.0016	2.83	0.00358	2.83	0.01569	2.83	0.02079	2.83	0.01991									2.112	1.8706	2.113	1.9137	2.112	1.9494
															2.829	0.00165	2.829	0.00168	2.829	0.00358	2.829	0.01557	2.829	0.0207	2.829	0.01982									2.125	1.8706	2.125	1.9137	2.125	1.9494
															2.828	0.00159	2.828	0.00153	2.828	0.00356	2.828	0.01548	2.828	0.02067	2.828	0.01985									2.137	1.8706	2.138	1.9137	2.137	1.949
															2.827	0.00161	2.827	0.0016	2.827	0.00344	2.827	0.01545	2.827	0.02061	2.827	0.01972									2.15	1.8703	2.15	1.9137	2.15	1.949
															2.826	0.00154	2.826	0.00155	2.826	0.00349	2.826	0.01539	2.826	0.02052	2.826	0.01957									2.162	1.8703	2.163	1.9137	2.162	1.949
															2.825	0.00156	2.825	0.00152	2.825	0.00347	2.825	0.01533	2.825	0.02036	2.825	0.0196									2.175	1.8703	2.175	1.9137	2.175	1.949
															2.824	0.00159	2.824	0.00147	2.824	0.00346	2.824	0.01533	2.824	0.02027	2.824	0.01939									2.187	1.8703	2.188	1.9131	2.187	1.949
															2.823	0.00155	2.823	0.00154	2.823	0.00343	2.823	0.01521	2.823	0.02021	2.823	0.01936									2.2	1.8703	2.2	1.9131	2.2	1.949
															2.822	0.00159	2.822	0.00148	2.822	0.00335	2.822	0.01514	2.822	0.02015	2.822	0.01933									2.212	1.8703	2.213	1.9131	2.212	1.949
															2.821	0.00151	2.821	0.00148	2.821	0.00338	2.821	0.01505	2.821	0.02003	2.821	0.01917									2.225	1.8703	2.225	1.9131	2.225	1.949
															2.82	0.00151	2.82	0.00153	2.82	0.00332	2.82	0.01505	2.82	0.01997	2.82	0.01924									2.237	1.8703	2.238	1.9131	2.237	1.9487
															2.819	0.00147	2.819	0.00142	2.819	0.0033	2.819	0.01493	2.819	0.01997	2.819	0.01911									2.25	1.8703	2.25	1.9128	2.25	1.9487
															2.818	0.00152	2.818	0.00141	2.818	0.00326	2.818	0.0149	2.818	0.01982	2.818	0.0189									2.25	1.8573	2.25	1.906	2.25	1.9397
															2.817	0.00147	2.817	0.00151	2.817	0.00327	2.817	0.01484	2.817	0.01985	2.817	0.01908									2.262	1.8036	2.263	1.8653	2.262	1.8982
															2.816	0.00144	2.816	0.00147	2.816	0.00322	2.816	0.01484	2.816	0.01972	2.816	0.01887									2.275	1.7984	2.275	1.8613	2.275	1.8932
															2.815	0.00143	2.815	0.00147	2.815	0.00321	2.815	0.01472	2.815	0.01954	2.815	0.01878									2.287	1.7943	2.288	1.8573	2.287	1.8886
															2.814	0.00137	2.814	0.00138	2.814	0.00316	2.814	0.01463	2.814	0.01954	2.814	0.01872									2.3	1.7909	2.3	1.8539	2.3	1.8849
															2.813	0.00144	2.813	0.00138	2.813	0.00323	2.813	0.0146	2.813	0.01945	2.813	0.01872									2.312	1.7875	2.313	1.8508	2.312	1.8808
															2.812	0.00142	2.812	0.00134	2.812	0.00313	2.812	0.0145	2.812	0.01933	2.812	0.01859									2.325	1.7838	2.325	1.847	2.325	1.8774
															2.811	0.00142	2.811	0.00133	2.811	0.00309	2.811	0.01451	2.811	0.0193	2.811	0.0185									2.337	1.7807	2.338	1.8439	2.337	1.874
															2.81	0.00137	2.81	0.0013	2.81	0.00312	2.81	0.01452	2.81	0.0192	2.81	0.01844									2.35	1.7773	2.35	1.8408	2.35	1.8709
															2.809	0.00136	2.809	0.00142	2.809	0.00308	2.809	0.01446	2.809	0.01908	2.809	0.01841									2.362	1.7742	2.363	1.8377	2.362	1.8681
															2.808	0.0014	2.808	0.00134	2.808	0.00302	2.808	0.01438	2.808	0.01908	2.808	0.01832									2.375	1.7708	2.375	1.8346	2.375	1.8653
															2.807	0.00131	2.807	0.00136	2.807	0.00301	2.807	0.01432	2.807	0.01899	2.807	0.01826									2.387	1.7677	2.388	1.8315	2.387	1.8632
															2.806	0.00133	2.806	0.00126	2.806	0.00298	2.806	0.01433	2.806	0.01896	2.806	0.01811									2.4	1.7646	2.4	1.8288	2.4	1.861
															2.805	0.00129	2.805	0.00127	2.805	0.00295	2.805	0.01417	2.805	0.01881	2.805	0.01814									2.412	1.7615	2.413	1.8257	2.412	1.8588
															2.804	0.00123	2.804	0.00126	2.804	0.00291	2.804	0.01407	2.804	0.01881	2.804	0.01801									2.425	1.7584	2.425	1.8229	2.425	1.8567
															2.803	0.00136	2.803	0.00117	2.803	0.00289	2.803	0.01411	2.803	0.01875	2.803	0.01798									2.437	1.7553	2.438	1.8204	2.437	1.8548
															2.802	0.00136	2.802	0.00127	2.802	0.00284	2.802	0.01395	2.802	0.01859	2.802	0.01792									2.45	1.7522	2.45	1.8173	2.45	1.8529
															2.801	0.00132	2.801	0.00118	2.801	0.00285	2.801	0.01395	2.801	0.01862	2.801	0.01783									2.462	1.7494	2.463	1.8148	2.462	1.8511
															2.8	0.00136	2.8	0.00118	2.8	0.00284	2.8	0.01394	2.8	0.0185	2.8	0.01777									2.475	1.7463	2.475	1.8117	2.475	1.8486
															2.799	0.00125	2.799	0.00123	2.799	0.00278	2.799	0.01384	2.799	0.01841	2.799	0.01765									2.487	1.7435	2.488	1.8092	2.487	1.8467
															2.798	0.00113	2.798	0.00108	2.798	0.00282	2.798	0.01384	2.798	0.01829	2.798	0.01762									2.5	1.741	2.5	1.8067	2.5	1.8443
															2.797	0.00129	2.797	0.0012	2.797	0.00277	2.797	0.01374	2.797	0.01823	2.797	0.01759									2.5	1.7702	2.5	1.83	2.5	1.8669
															2.796	0.00123	2.796	0.00115	2.796	0.0027	2.796	0.01368	2.796	0.01823	2.796	0.0175									2.512	1.8046	2.513	1.852	2.512	1.8836
															2.795	0.00118	2.795	0.00115	2.795	0.00271	2.795	0.01372	2.795	0.01814	2.795	0.0174									2.525	1.8067	2.525	1.8539	2.525	1.8849
															2.794	0.00128	2.794	0.0011	2.794	0.00268	2.794	0.0136	2.794	0.01798	2.794	0.0174									2.537	1.8083	2.538	1.8554	2.537	1.8858
															2.793	0.00121	2.793	0.00114	2.793	0.00263	2.793	0.01355	2.793	0.01798	2.793	0.01728									2.55	1.8095	2.55	1.8567	2.55	1.8861
															2.792	0.00128	2.792	0.00107	2.792	0.00265	2.792	0.01339	2.792	0.01789	2.792	0.01731									2.562	1.8105	2.563	1.8573	2.562	1.8867
															2.791	0.00127	2.791	0.00106	2.791	0.00258	2.791	0.01344	2.791	0.01789	2.791	0.01716									2.575	1.8114	2.575	1.8585	2.575	1.887
															2.79	0.00115	2.79	0.00104	2.79	0.00257	2.79	0.01338	2.79	0.0178	2.79	0.01713									2.587	1.812	2.588	1.8591	2.587	1.887
															2.789	0.00111	2.789	0.00105	2.789	0.00248	2.789	0.01328	2.789	0.01774	2.789	0.01704									2.6	1.8126	2.6	1.8598	2.6	1.8874
															2.788	0.0012	2.788	0.00109	2.788	0.00252	2.788	0.01327	2.788	0.01762	2.788	0.01698									2.612	1.8129	2.613	1.8604	2.612	1.8877
															2.787	0.00115	2.787	0.00103	2.787	0.00253	2.787	0.01318	2.787	0.01746	2.787	0.01695									2.625	1.8136	2.625	1.8607	2.625	1.8877
															2.786	0.00112	2.786	0.0009546	2.786	0.00248	2.786	0.01317	2.786	0.01746	2.786	0.01688									2.637	1.8139	2.638	1.8613	2.637	1.888
															2.785	0.00109	2.785	0.0009806	2.785	0.00247	2.785	0.01311	2.785	0.0175	2.785	0.01676									2.65	1.8142	2.65	1.8616	2.65	1.888
															2.784	0.00108	2.784	0.0009189	2.784	0.00249	2.784	0.01306	2.784	0.01734	2.784	0.01673									2.662	1.8145	2.663	1.8619	2.662	1.888
															2.783	0.00106	2.783	0.0009861	2.783	0.00241	2.783	0.01298	2.783	0.01728	2.783	0.01667									2.675	1.8148	2.675	1.8622	2.675	1.888
															2.782	0.00113	2.782	0.0009888	2.782	0.00241	2.782	0.01292	2.782	0.01728	2.782	0.01661									2.687	1.8151	2.688	1.8625	2.687	1.8883
															2.781	0.0011	2.781	0.0009833	2.781	0.00237	2.781	0.0129	2.781	0.01713	2.781	0.01655									2.7	1.8154	2.7	1.8629	2.7	1.888
															2.78	0.00109	2.78	0.0009235	2.78	0.0024	2.78	0.01292	2.78	0.0171	2.78	0.01652									2.712	1.8157	2.713	1.8632	2.712	1.8883
															2.779	0.00102	2.779	0.0009736	2.779	0.00236	2.779	0.01272	2.779	0.01704	2.779	0.01646									2.725	1.8157	2.725	1.8635	2.725	1.8883
															2.778	0.00113	2.778	0.0009262	2.778	0.00228	2.778	0.01272	2.778	0.01695	2.778	0.01637									2.737	1.816	2.738	1.8638	2.737	1.8886
															2.777	0.00102	2.777	0.0009009	2.777	0.00228	2.777	0.01274	2.777	0.01688	2.777	0.01634									2.75	1.8164	2.75	1.8641	2.75	1.8883
															2.776	0.00108	2.776	0.0009397	2.776	0.00231	2.776	0.01264	2.776	0.01688	2.776	0.01621									2.762	1.8167	2.763	1.8644	2.762	1.8886
															2.775	0.0009583	2.775	0.0008319	2.775	0.00221	2.775	0.01253	2.775	0.01676	2.775	0.01618									2.775	1.8167	2.775	1.8644	2.775	1.8886
															2.774	0.00105	2.774	0.0008505	2.774	0.00227	2.774	0.01246	2.774	0.0167	2.774	0.01618									2.787	1.817	2.788	1.8647	2.787	1.8886
															2.773	0.0009531	2.773	0.0008627	2.773	0.00221	2.773	0.01241	2.773	0.01661	2.773	0.016									2.8	1.817	2.8	1.865	2.8	1.8886
															2.772	0.0009098	2.772	0.0008734	2.772	0.0022	2.772	0.01241	2.772	0.01658	2.772	0.016									2.812	1.8173	2.813	1.865	2.812	1.8886
															2.771	0.000922	2.771	0.0008551	2.771	0.00212	2.771	0.01231	2.771	0.01658	2.771	0.01594									2.825	1.8173	2.825	1.8653	2.825	1.8886
															2.77	0.0009369	2.77	0.0008612	2.77	0.00209	2.77	0.01228	2.77	0.0164	2.77	0.01585									2.837	1.8176	2.838	1.8653	2.837	1.8886
															2.769	0.000973	2.769	0.000842	2.769	0.00209	2.769	0.01219	2.769	0.0164	2.769	0.01579									2.85	1.8176	2.85	1.866	2.85	1.8886
															2.768	0.0009647	2.768	0.0007706	2.768	0.00211	2.768	0.01221	2.768	0.01637	2.768	0.01572									2.862	1.8176	2.863	1.866	2.862	1.8886
															2.767	0.0009815	2.767	0.0007776	2.767	0.002	2.767	0.01215	2.767	0.01624	2.767	0.01566									2.875	1.8179	2.875	1.8663	2.875	1.8886
															2.766	0.000911	2.766	0.0008008	2.766	0.00202	2.766	0.01204	2.766	0.01621	2.766	0.01554									2.887	1.8179	2.888	1.8663	2.887	1.8883
															2.765	0.0009519	2.765	0.0007177	2.765	0.00205	2.765	0.01201	2.765	0.01612	2.765	0.01554									2.9	1.8179	2.9	1.8666	2.9	1.8883
															2.764	0.000958	2.764	0.0007306	2.764	0.00197	2.764	0.01196	2.764	0.01606	2.764	0.01557									2.912	1.8182	2.913	1.8666	2.912	1.8886
															2.763	0.0008737	2.763	0.0007455	2.763	0.00193	2.763	0.01192	2.763	0.01603	2.763	0.01542									2.925	1.8182	2.925	1.8666	2.925	1.8883
															2.762	0.0008392	2.762	0.0007809	2.762	0.00197	2.762	0.01192	2.762	0.01591	2.762	0.01539									2.937	1.8182	2.938	1.8669	2.937	1.8886
															2.761	0.0008258	2.761	0.0007431	2.761	0.00193	2.761	0.01183	2.761	0.01594	2.761	0.01539									2.95	1.8182	2.95	1.8669	2.95	1.8883
															2.76	0.000885	2.76	0.0006735	2.76	0.00193	2.76	0.0118	2.76	0.01582	2.76	0.01527									2.962	1.8185	2.963	1.8669	2.962	1.8886
															2.759	0.0008765	2.759	0.0007681	2.759	0.00184	2.759	0.01168	2.759	0.01576	2.759	0.01524									2.975	1.8185	2.975	1.8672	2.975	1.8886
															2.758	0.0007516	2.758	0.0006808	2.758	0.00192	2.758	0.01165	2.758	0.01576	2.758	0.01508									2.987	1.8185	2.988	1.8672	2.987	1.8886
															2.757	0.000867	2.757	0.0006194	2.757	0.00184	2.757	0.0116	2.757	0.01557	2.757	0.01505									3	1.8185	3	1.8672	3	1.8886
															2.756	0.0009137	2.756	0.0007693	2.756	0.00185	2.756	0.01159	2.756	0.0156	2.756	0.01508									3.012	1.8185	3.013	1.8672	3.012	1.8886
															2.755	0.000805	2.755	0.0006402	2.755	0.00181	2.755	0.01153	2.755	0.01551	2.755	0.0149									3.025	1.8191	3.025	1.8672	3.025	1.8886
															2.754	0.000729	2.754	0.000668	2.754	0.00177	2.754	0.01143	2.754	0.01545	2.754	0.01493									3.037	1.8191	3.038	1.8675	3.037	1.8886
															2.753	0.0008221	2.753	0.0006381	2.753	0.00171	2.753	0.01149	2.753	0.01539	2.753	0.0149									3.05	1.8191	3.05	1.8675	3.05	1.8886
															2.752	0.0007815	2.752	0.0006686	2.752	0.00178	2.752	0.01135	2.752	0.01533	2.752	0.01487									3.062	1.8191	3.063	1.8675	3.062	1.8886
															2.751	0.0008713	2.751	0.0006228	2.751	0.00171	2.751	0.01133	2.751	0.01527	2.751	0.01475									3.075	1.8191	3.075	1.8675	3.075	1.8886
															2.75	0.0007507	2.75	0.0006637	2.75	0.00166	2.75	0.01136	2.75	0.01524	2.75	0.01466									3.087	1.8191	3.088	1.8675	3.087	1.8886
															2.749	0.0008099	2.749	0.0006713	2.749	0.00168	2.749	0.01117	2.749	0.01511	2.749	0.01475									3.1	1.8191	3.1	1.8675	3.1	1.8886
															2.748	0.0007626	2.748	0.0005892	2.748	0.00167	2.748	0.01123	2.748	0.01514	2.748	0.01456									3.112	1.8191	3.113	1.8675	3.112	1.8886
															2.747	0.000758	2.747	0.0006124	2.747	0.00169	2.747	0.01109	2.747	0.01496	2.747	0.01453									3.125	1.8195	3.125	1.8675	3.125	1.8886
															2.746	0.0007727	2.746	0.0005144	2.746	0.0016	2.746	0.01108	2.746	0.01502	2.746	0.01441									3.137	1.8195	3.138	1.8678	3.137	1.8886
															2.745	0.0007577	2.745	0.0005831	2.745	0.00158	2.745	0.01111	2.745	0.01493	2.745	0.01447									3.15	1.8195	3.15	1.8678	3.15	1.8886
															2.744	0.0007706	2.744	0.0004857	2.744	0.00155	2.744	0.01095	2.744	0.01481	2.744	0.01429									3.162	1.8195	3.163	1.8678	3.162	1.8886
															2.743	0.000744	2.743	0.0005962	2.743	0.00153	2.743	0.01095	2.743	0.01484	2.743	0.01443									3.175	1.8198	3.175	1.8678	3.175	1.8886
															2.742	0.0006793	2.742	0.0005227	2.742	0.00156	2.742	0.01091	2.742	0.01478	2.742	0.01431									3.187	1.8198	3.188	1.8678	3.187	1.8886
															2.741	0.0006698	2.741	0.0005297	2.741	0.00145	2.741	0.01084	2.741	0.01469	2.741	0.01424									3.2	1.8198	3.2	1.8681	3.2	1.8886
															2.74	0.0006463	2.74	0.0005269	2.74	0.00145	2.74	0.01085	2.74	0.01456	2.74	0.01416									3.212	1.8198	3.213	1.8681	3.212	1.8886
															2.739	0.000642	2.739	0.000512	2.739	0.0014	2.739	0.01074	2.739	0.0146	2.739	0.01419									3.225	1.8198	3.225	1.8681	3.225	1.8886
															2.738	0.0006069	2.738	0.0005312	2.738	0.00141	2.738	0.01063	2.738	0.01444	2.738	0.01413									3.237	1.8198	3.238	1.8681	3.237	1.8886
															2.737	0.0007312	2.737	0.0004253	2.737	0.00137	2.737	0.01065	2.737	0.01444	2.737	0.01401									3.25	1.8198	3.25	1.8681	3.25	1.8886
															2.736	0.0006893	2.736	0.0004775	2.736	0.00137	2.736	0.01069	2.736	0.01429	2.736	0.01403									3.262	1.8201	3.263	1.8681	3.262	1.8886
															2.735	0.0006033	2.735	0.0004183	2.735	0.00133	2.735	0.0105	2.735	0.01447	2.735	0.01388									3.275	1.8201	3.275	1.8681	3.275	1.8886
															2.734	0.0006951	2.734	0.0004552	2.734	0.00134	2.734	0.01056	2.734	0.01433	2.734	0.0139									3.287	1.8201	3.288	1.8684	3.287	1.8886
															2.733	0.0006094	2.733	0.0004787	2.733	0.00133	2.733	0.01046	2.733	0.01431	2.733	0.01389									3.3	1.8201	3.3	1.8684	3.3	1.8886
															2.732	0.0005361	2.732	0.0003899	2.732	0.00127	2.732	0.01041	2.732	0.01427	2.732	0.01375									3.312	1.8201	3.313	1.8684	3.312	1.8886
															2.731	0.0005987	2.731	0.0004094	2.731	0.00131	2.731	0.01046	2.731	0.01421	2.731	0.01373									3.325	1.8201	3.325	1.8684	3.325	1.8886
															2.73	0.0006091	2.73	0.0004338	2.73	0.0013	2.73	0.01024	2.73	0.01412	2.73	0.0137									3.337	1.8201	3.338	1.8687	3.337	1.8883
															2.729	0.0006081	2.729	0.0003905	2.729	0.00127	2.729	0.01033	2.729	0.01412	2.729	0.01358									3.35	1.8201	3.35	1.8684	3.35	1.8883
															2.728	0.0006631	2.728	0.0003798	2.728	0.00126	2.728	0.01025	2.728	0.01398	2.728	0.01349									3.362	1.8204	3.363	1.8687	3.362	1.8883
															2.727	0.0005541	2.727	0.0003212	2.727	0.00122	2.727	0.01026	2.727	0.01393	2.727	0.01349									3.375	1.8201	3.375	1.8687	3.375	1.8883
															2.726	0.00066	2.726	0.0003667	2.726	0.00119	2.726	0.01018	2.726	0.01403	2.726	0.01348									3.387	1.8201	3.388	1.8687	3.387	1.8883
															2.725	0.0005224	2.725	0.0003172	2.725	0.00115	2.725	0.01004	2.725	0.0138	2.725	0.01334									3.4	1.8204	3.4	1.8687	3.4	1.8883
															2.724	0.00057	2.724	0.0003642	2.724	0.0011	2.724	0.01005	2.724	0.01379	2.724	0.01332									3.412	1.8204	3.413	1.8687	3.412	1.8883
															2.723	0.0006341	2.723	0.0003016	2.723	0.00111	2.723	0.01001	2.723	0.01372	2.723	0.01332									3.425	1.8204	3.425	1.8687	3.425	1.8883
															2.722	0.0005535	2.722	0.0003883	2.722	0.00108	2.722	0.00992	2.722	0.01372	2.722	0.01315									3.437	1.8204	3.438	1.8687	3.437	1.888
															2.721	0.0006033	2.721	0.0003212	2.721	0.00113	2.721	0.0099	2.721	0.01366	2.721	0.01311									3.45	1.8204	3.45	1.8687	3.45	1.8883
															2.72	0.0006109	2.72	0.0003248	2.72	0.00106	2.72	0.00994	2.72	0.01356	2.72	0.01308									3.462	1.8204	3.463	1.8687	3.462	1.8883
															2.719	0.0006023	2.719	0.0003477	2.719	0.00104	2.719	0.00978	2.719	0.01353	2.719	0.01309									3.475	1.8204	3.475	1.8687	3.475	1.8883
															2.718	0.0005798	2.718	0.000305	2.718	0.00105	2.718	0.00981	2.718	0.01347	2.718	0.01304									3.487	1.8204	3.488	1.8687	3.487	1.8883
															2.717	0.0005007	2.717	0.0003285	2.717	0.0009161	2.717	0.00974	2.717	0.01345	2.717	0.0129									3.5	1.8204	3.5	1.8687	3.5	1.8883
															2.716	0.0004836	2.716	0.0003197	2.716	0.00101	2.716	0.00971	2.716	0.01331	2.716	0.01289									3.512	1.8204	3.513	1.8687	3.512	1.888
															2.715	0.0004653	2.715	0.0002867	2.715	0.0009617	2.715	0.00958	2.715	0.01333	2.715	0.01275									3.525	1.8204	3.525	1.8687	3.525	1.8883
															2.714	0.0005404	2.714	0.0002317	2.714	0.0008722	2.714	0.00953	2.714	0.01322	2.714	0.01282									3.537	1.8204	3.538	1.8687	3.537	1.888
															2.713	0.0004686	2.713	0.0002113	2.713	0.0008954	2.713	0.00964	2.713	0.01318	2.713	0.01272									3.55	1.8204	3.55	1.8687	3.55	1.8883
															2.712	0.0005416	2.712	0.0002534	2.712	0.0008743	2.712	0.00955	2.712	0.01308	2.712	0.01267									3.562	1.8207	3.563	1.8687	3.562	1.8883
															2.711	0.0004305	2.711	0.0001188	2.711	0.0009021	2.711	0.00946	2.711	0.01311	2.711	0.01264									3.575	1.8204	3.575	1.8687	3.575	1.888
															2.71	0.000468	2.71	0.0002351	2.71	0.0008411	2.71	0.0094	2.71	0.01298	2.71	0.01256									3.587	1.8204	3.588	1.8687	3.587	1.888
															2.709	0.0004467	2.709	0.0002617	2.709	0.0007956	2.709	0.00934	2.709	0.01301	2.709	0.01246									3.6	1.8207	3.6	1.8687	3.6	1.888
															2.708	0.0004045	2.708	0.0002168	2.708	0.0007419	2.708	0.00932	2.708	0.01293	2.708	0.01241									3.612	1.8207	3.613	1.8687	3.612	1.888
															2.707	0.0004656	2.707	0.0001985	2.707	0.0008136	2.707	0.00929	2.707	0.01287	2.707	0.01238									3.625	1.8207	3.625	1.8687	3.625	1.888
															2.706	0.0004976	2.706	0.0001823	2.706	0.0008044	2.706	0.00919	2.706	0.01279	2.706	0.01232									3.637	1.8207	3.638	1.8687	3.637	1.888
															2.705	0.0004842	2.705	3.239e-05	2.705	0.0006961	2.705	0.00918	2.705	0.01271	2.705	0.01226									3.65	1.8207	3.65	1.8687	3.65	1.888
															2.704	0.0004885	2.704	0.0001099	2.704	0.0007986	2.704	0.00913	2.704	0.01268	2.704	0.01224									3.662	1.8207	3.663	1.8687	3.662	1.888
															2.703	0.0003273	2.703	0.0001035	2.703	0.000653	2.703	0.0091	2.703	0.01264	2.703	0.01217									3.675	1.8207	3.675	1.8687	3.675	1.888
															2.702	0.0003792	2.702	0.0001246	2.702	0.0006829	2.702	0.00908	2.702	0.01259	2.702	0.01214									3.687	1.8207	3.688	1.8687	3.687	1.888
															2.701	0.0004369	2.701	1.712e-05	2.701	0.0006405	2.701	0.00905	2.701	0.01247	2.701	0.0121									3.7	1.8207	3.7	1.8687	3.7	1.888
															2.7	0.0003908	2.7	0.0001212	2.7	0.0006408	2.7	0.00895	2.7	0.01251	2.7	0.01194									3.712	1.8207	3.713	1.8691	3.712	1.888
															2.699	0.0003389	2.699	0.0001933	2.699	0.0005532	2.699	0.00896	2.699	0.01237	2.699	0.01196									3.725	1.8207	3.725	1.8691	3.725	1.888
															2.698	0.0003422	2.698	9.558e-05	2.698	0.0006292	2.698	0.00889	2.698	0.01227	2.698	0.01189									3.737	1.821	3.738	1.8691	3.737	1.888
															2.697	0.0003361	2.697	7.33e-05	2.697	0.0005001	2.697	0.00892	2.697	0.0123	2.697	0.01181									3.75	1.821	3.75	1.8691	3.75	1.888
															2.696	0.000348	2.696	0.0001435	2.696	0.0005972	2.696	0.0088	2.696	0.01224	2.696	0.01176									3.762	1.821	3.763	1.8691	3.762	1.888
															2.695	0.0003691	2.695	7.146e-05	2.695	0.000552	2.695	0.0087	2.695	0.01215	2.695	0.01166									3.775	1.821	3.775	1.8691	3.775	1.8877
															2.694	0.0004244	2.694	2.018e-05	2.694	0.0005508	2.694	0.0087	2.694	0.01212	2.694	0.01164									3.787	1.821	3.788	1.8691	3.787	1.888
															2.693	0.0002949	2.693	-3.996e-05	2.693	0.0004668	2.693	0.00867	2.693	0.01197	2.693	0.01156									3.8	1.8207	3.8	1.8691	3.8	1.8877
															2.692	0.000309	2.692	4.607e-06	2.692	0.0004607	2.692	0.00869	2.692	0.01199	2.692	0.01151									3.812	1.821	3.813	1.8691	3.812	1.8877
															2.691	0.0003471	2.691	0.0001136	2.691	0.0004692	2.691	0.00852	2.691	0.01195	2.691	0.01149									3.825	1.821	3.825	1.8691	3.825	1.8877
															2.69	0.0003068	2.69	6.292e-05	2.69	0.000436	2.69	0.00848	2.69	0.01187	2.69	0.01144									3.837	1.821	3.838	1.8691	3.837	1.8877
															2.689	0.0003996	2.689	3.086e-05	2.689	0.0004647	2.689	0.00851	2.689	0.01183	2.689	0.01139									3.85	1.821	3.85	1.8691	3.85	1.8877
															2.688	0.0003358	2.688	7.543e-05	2.688	0.0004134	2.688	0.00844	2.688	0.01182	2.688	0.01134									3.862	1.8207	3.863	1.8691	3.862	1.8877
															2.687	0.000352	2.687	-3.661e-05	2.687	0.0003242	2.687	0.00842	2.687	0.01173	2.687	0.01132									3.875	1.821	3.875	1.8691	3.875	1.8877
															2.686	0.0002644	2.686	7.05e-06	2.686	0.0004155	2.686	0.00835	2.686	0.01165	2.686	0.01125									3.887	1.821	3.888	1.8691	3.887	1.8877
															2.685	0.0002937	2.685	-5.162e-06	2.685	0.0003325	2.685	0.0083	2.685	0.0116	2.685	0.01121									3.9	1.821	3.9	1.8691	3.9	1.8877
															2.684	0.0002931	2.684	-9.125e-05	2.684	0.0003142	2.684	0.00834	2.684	0.01162	2.684	0.01115									3.912	1.821	3.913	1.8691	3.912	1.8877
															2.683	0.0002894	2.683	-6.347e-05	2.683	0.0003328	2.683	0.00816	2.683	0.01154	2.683	0.011									3.925	1.821	3.925	1.8691	3.925	1.8877
															2.682	0.0002864	2.682	-3.783e-05	2.682	0.0002888	2.682	0.00822	2.682	0.01149	2.682	0.01107									3.937	1.821	3.938	1.8691	3.937	1.8877
															2.681	0.0002494	2.681	-6.164e-05	2.681	0.0002308	2.681	0.00814	2.681	0.01147	2.681	0.011									3.95	1.821	3.95	1.8687	3.95	1.8877
															2.68	0.0002525	2.68	-3.813e-05	2.68	0.0002091	2.68	0.00811	2.68	0.01133	2.68	0.01079									3.962	1.821	3.963	1.8687	3.962	1.8877
															2.679	0.0002265	2.679	-4.118e-05	2.679	0.0002232	2.679	0.00809	2.679	0.01131	2.679	0.01089									3.975	1.821	3.975	1.8687	3.975	1.8877
															2.678	0.0003084	2.678	-5.004e-05	2.678	0.0002214	2.678	0.00806	2.678	0.01126	2.678	0.01077									3.987	1.821	3.988	1.8687	3.987	1.8877
															2.677	0.0002394	2.677	-7.507e-05	2.677	0.0001673	2.677	0.00792	2.677	0.01119	2.677	0.01068									4	1.821	4	1.8687	4	1.8874
															2.676	0.0003303	2.676	-0.000105	2.676	0.0001557	2.676	0.00795	2.676	0.01109	2.676	0.01066									4.012	1.821	4.013	1.8687	4.012	1.8877
															2.675	0.0002287	2.675	-0.0001547	2.675	0.0001182	2.675	0.00794	2.675	0.01111	2.675	0.01065									4.025	1.821	4.025	1.8691	4.025	1.8877
															2.674	0.0002217	2.674	-0.0001285	2.674	7.513e-05	2.674	0.00789	2.674	0.01105	2.674	0.0105									4.037	1.821	4.038	1.8687	4.037	1.8877
															2.673	0.0002015	2.673	-8.728e-05	2.673	0.0001731	2.673	0.00778	2.673	0.01095	2.673	0.0105									4.05	1.821	4.05	1.8687	4.05	1.8874
															2.672	0.0002479	2.672	-0.000167	2.672	7.299e-05	2.672	0.00788	2.672	0.0109	2.672	0.01047									4.062	1.821	4.063	1.8687	4.062	1.8877
															2.671	0.0002681	2.671	-0.0001816	2.671	3.178e-05	2.671	0.0077	2.671	0.01082	2.671	0.01043									4.075	1.821	4.075	1.8691	4.075	1.8877
															2.67	0.0002128	2.67	-0.0002048	2.67	7.543e-05	2.67	0.0077	2.67	0.01077	2.67	0.01036									4.087	1.8213	4.088	1.8687	4.087	1.8874
															2.669	0.0002494	2.669	-0.0001438	2.669	3.758e-05	2.669	0.00764	2.669	0.01076	2.669	0.01031									4.1	1.8213	4.1	1.8687	4.1	1.8874
															2.668	0.0001884	2.668	-0.0003046	2.668	-4.551e-06	2.668	0.00757	2.668	0.01076	2.668	0.0103									4.112	1.8213	4.113	1.8691	4.112	1.8874
															2.667	0.0002217	2.667	-0.0001554	2.667	-8.148e-05	2.667	0.00755	2.667	0.01067	2.667	0.0102									4.125	1.8213	4.125	1.8691	4.125	1.8874
															2.666	0.0002214	2.666	-0.0002869	2.666	-6.652e-05	2.666	0.00753	2.666	0.01063	2.666	0.01014									4.137	1.8213	4.138	1.8691	4.137	1.8874
															2.665	6.139e-05	2.665	-0.000192	2.665	-3.63e-05	2.665	0.00749	2.665	0.01052	2.665	0.01017									4.15	1.8213	4.15	1.8691	4.15	1.8874
															2.664	0.0001545	2.664	-0.0002653	2.664	9.797e-06	2.664	0.00735	2.664	0.01041	2.664	0.00993									4.162	1.8213	4.163	1.8691	4.162	1.8874
															2.663	0.0001875	2.663	-0.0002402	2.663	-0.0001514	2.663	0.00748	2.663	0.0105	2.663	0.01003									4.175	1.8213	4.175	1.8691	4.175	1.8874
															2.662	0.0002098	2.662	-0.0002292	2.662	-0.0001319	2.662	0.00737	2.662	0.01046	2.662	0.00996									4.187	1.8213	4.188	1.8691	4.187	1.8874
															2.661	0.000138	2.661	-0.0001874	2.661	-0.0001944	2.661	0.00724	2.661	0.01033	2.661	0.00975									4.2	1.8213	4.2	1.8691	4.2	1.887
															2.66	0.0002217	2.66	-0.0002155	2.66	-0.0001929	2.66	0.00728	2.66	0.01034	2.66	0.00985									4.212	1.8213	4.213	1.8691	4.212	1.887
															2.659	0.0001063	2.659	-0.0001996	2.659	-0.0001847	2.659	0.00719	2.659	0.0102	2.659	0.00974									4.225	1.8213	4.225	1.8691	4.225	1.887
															2.658	5.712e-05	2.658	-0.0003025	2.658	-0.0002488	2.658	0.0072	2.658	0.01016	2.658	0.00967									4.237	1.8213	4.238	1.8691	4.237	1.887
															2.657	0.0001447	2.657	-0.0002549	2.657	-0.0002244	2.657	0.00718	2.657	0.01009	2.657	0.00961									4.25	1.8213	4.25	1.8691	4.25	1.887
															2.656	0.0001469	2.656	-0.0003666	2.656	-0.0003104	2.656	0.00714	2.656	0.01001	2.656	0.00964									4.262	1.8213	4.263	1.8691	4.262	1.887
															2.655	0.0001438	2.655	-0.000337	2.655	-0.0002653	2.655	0.00701	2.655	0.01	2.655	0.00944									4.275	1.8213	4.275	1.8691	4.275	1.887
															2.654	9.039e-05	2.654	-0.0002747	2.654	-0.0002482	2.654	0.00699	2.654	0.0099	2.654	0.00948									4.287	1.8213	4.288	1.8691	4.287	1.887
															2.653	2.537e-05	2.653	-0.0003315	2.653	-0.0002747	2.653	0.00699	2.653	0.00984	2.653	0.00931									4.3	1.8213	4.3	1.8694	4.3	1.887
															2.652	0.0001774	2.652	-0.0003184	2.652	-0.0003498	2.652	0.00691	2.652	0.00984	2.652	0.0093									4.312	1.8213	4.313	1.8691	4.312	1.887
															2.651	-1.585e-05	2.651	-0.0003858	2.651	-0.0003617	2.651	0.00685	2.651	0.00975	2.651	0.00929									4.325	1.8213	4.325	1.8691	4.325	1.8867
															2.65	0.0001258	2.65	-0.0003669	2.65	-0.0003981	2.65	0.00682	2.65	0.00973	2.65	0.00923									4.337	1.8213	4.338	1.8691	4.337	1.887
															2.649	-2.77e-07	2.649	-0.0003611	2.649	-0.0003571	2.649	0.00677	2.649	0.0097	2.649	0.00913									4.35	1.8213	4.35	1.8691	4.35	1.887
															2.648	-7.909e-06	2.648	-0.0004353	2.648	-0.0003941	2.648	0.00679	2.648	0.00957	2.648	0.00909									4.362	1.8213	4.363	1.8691	4.362	1.8867
															2.647	1.529e-05	2.647	-0.0003691	2.647	-0.0004469	2.647	0.00671	2.647	0.00955	2.647	0.00898									4.375	1.8213	4.375	1.8691	4.375	1.887
															2.646	1.804e-05	2.646	-0.0002848	2.646	-0.0004277	2.646	0.00671	2.646	0.00951	2.646	0.00908									4.387	1.8213	4.388	1.8691	4.387	1.887
															2.645	5.04e-05	2.645	-0.0003449	2.645	-0.0004619	2.645	0.00655	2.645	0.00941	2.645	0.00889									4.4	1.8213	4.4	1.8691	4.4	1.887
															2.644	6.017e-05	2.644	-0.0004203	2.644	-0.0004493	2.644	0.00658	2.644	0.00936	2.644	0.00883									4.412	1.8213	4.413	1.8687	4.412	1.887
															2.643	6.231e-05	2.643	-0.0004316	2.643	-0.0005202	2.643	0.00654	2.643	0.00935	2.643	0.00885									4.425	1.8213	4.425	1.8687	4.425	1.887
															2.642	9.985e-05	2.642	-0.0004216	2.642	-0.0005165	2.642	0.00644	2.642	0.00921	2.642	0.00871									4.437	1.8213	4.438	1.8687	4.437	1.8867
															2.641	3.178e-05	2.641	-0.0003755	2.641	-0.0005577	2.641	0.00642	2.641	0.00932	2.641	0.00865									4.45	1.8213	4.45	1.8687	4.45	1.8867
															2.64	3.88e-05	2.64	-0.0004725	2.64	-0.0006087	2.64	0.00642	2.64	0.00915	2.64	0.00863									4.462	1.8213	4.463	1.8687	4.462	1.887
															2.639	-2.043e-05	2.639	-0.0004457	2.639	-0.0006188	2.639	0.00635	2.639	0.0091	2.639	0.00855									4.475	1.8213	4.475	1.8687	4.475	1.8867
															2.638	2.476e-05	2.638	-0.0004841	2.638	-0.0006029	2.638	0.00634	2.638	0.00908	2.638	0.00858									4.487	1.8213	4.488	1.8687	4.487	1.8867
															2.637	-6.286e-05	2.637	-0.0004176	2.637	-0.0006649	2.637	0.00626	2.637	0.00896	2.637	0.00839									4.5	1.8213	4.5	1.8687	4.5	1.8867
															2.636	-2.836e-05	2.636	-0.0004603	2.636	-0.0006963	2.636	0.00622	2.636	0.00889	2.636	0.00839									4.5	1.808	4.5	1.8604	4.5	1.8681
															2.635	3.666e-05	2.635	-0.0004286	2.635	-0.0006685	2.635	0.00615	2.635	0.00881	2.635	0.0084									4.512	1.7528	4.513	1.8219	4.512	1.8334
															2.634	3.147e-05	2.634	-0.0005272	2.634	-0.0006728	2.634	0.00611	2.634	0.00884	2.634	0.00831									4.525	1.7485	4.525	1.8173	4.525	1.8303
															2.633	1.86e-06	2.633	-0.0004744	2.633	-0.0007122	2.633	0.00606	2.633	0.00879	2.633	0.00819									4.537	1.7444	4.538	1.8139	4.537	1.8275
															2.632	6.963e-05	2.632	-0.0005171	2.632	-0.0007442	2.632	0.00607	2.632	0.00867	2.632	0.00819									4.55	1.741	4.55	1.8102	4.55	1.825
															2.631	-5.859e-05	2.631	-0.0006169	2.631	-0.0007858	2.631	0.00601	2.631	0.00861	2.631	0.00824									4.562	1.7373	4.563	1.8071	4.562	1.8229
															2.63	-7.629e-05	2.63	-0.0005519	2.63	-0.0007754	2.63	0.00598	2.63	0.00863	2.63	0.00803									4.575	1.7342	4.575	1.8036	4.575	1.8213
															2.629	-6.866e-05	2.629	-0.0005379	2.629	-0.0008828	2.629	0.00587	2.629	0.00856	2.629	0.00801									4.587	1.7311	4.588	1.8009	4.587	1.8188
															2.628	-2.043e-05	2.628	-0.0004674	2.628	-0.0008022	2.628	0.00593	2.628	0.00847	2.628	0.00791									4.6	1.7283	4.6	1.7978	4.6	1.817
															2.627	-4.454e-05	2.627	-0.0005992	2.627	-0.0008761	2.627	0.00585	2.627	0.00852	2.627	0.00788									4.612	1.7258	4.613	1.795	4.612	1.8148
															2.626	-0.0001056	2.626	-0.0005681	2.626	-0.000852	2.626	0.0058	2.626	0.00839	2.626	0.00759									4.625	1.7234	4.625	1.7922	4.625	1.8123
															2.625	-2.134e-05	2.625	-0.000616	2.625	-0.0009824	2.625	0.00576	2.625	0.00839	2.625	0.00775									4.637	1.7215	4.638	1.7897	4.637	1.8102
															2.624	-8.362e-05	2.624	-0.0005882	2.624	-0.0009244	2.624	0.00563	2.624	0.00833	2.624	0.00769									4.65	1.7199	4.65	1.7869	4.65	1.8077
															2.623	-9.858e-05	2.623	-0.0006166	2.623	-0.0009735	2.623	0.00568	2.623	0.00819	2.623	0.00759									4.662	1.7184	4.663	1.7841	4.662	1.8049
															2.622	-0.0001163	2.622	-0.0005702	2.622	-0.0009531	2.622	0.00563	2.622	0.00823	2.622	0.00757									4.675	1.7175	4.675	1.7816	4.675	1.8021
															2.621	-0.0001105	2.621	-0.0006737	2.621	-0.00103	2.621	0.00558	2.621	0.00808	2.621	0.00753									4.687	1.7159	4.688	1.7792	4.687	1.7993
															2.62	-0.0001035	2.62	-0.0006618	2.62	-0.00111	2.62	0.00558	2.62	0.00809	2.62	0.00744									4.7	1.7153	4.7	1.7767	4.7	1.7962
															2.619	-0.0002134	2.619	-0.0006737	2.619	-0.00103	2.619	0.00552	2.619	0.00801	2.619	0.0074									4.712	1.7147	4.713	1.7748	4.712	1.7934
															2.618	-0.000127	2.618	-0.0006835	2.618	-0.00107	2.618	0.00544	2.618	0.00794	2.618	0.00735									4.725	1.714	4.725	1.7726	4.725	1.7906
															2.617	-0.0002066	2.617	-0.0005889	2.617	-0.00104	2.617	0.00539	2.617	0.00791	2.617	0.00729									4.737	1.7134	4.738	1.7711	4.737	1.7872
															2.616	-0.0001172	2.616	-0.000642	2.616	-0.00115	2.616	0.00531	2.616	0.00784	2.616	0.00722									4.75	1.7128	4.75	1.7699	4.75	1.7844
															2.615	-0.0002066	2.615	-0.0007348	2.615	-0.00111	2.615	0.00527	2.615	0.0077	2.615	0.0071									4.75	1.7364	4.75	1.7934	4.75	1.8083
															2.614	-8.972e-05	2.614	-0.0007659	2.614	-0.00121	2.614	0.00531	2.614	0.00775	2.614	0.00711									4.762	1.7689	4.763	1.816	4.762	1.8263
															2.613	-0.000163	2.613	-0.0007366	2.613	-0.00124	2.613	0.00511	2.613	0.0076	2.613	0.00694									4.775	1.7711	4.775	1.8179	4.775	1.8278
															2.612	-0.0001547	2.612	-0.0007986	2.612	-0.00125	2.612	0.00512	2.612	0.0076	2.612	0.00697									4.787	1.7726	4.788	1.8191	4.787	1.8288
															2.611	-0.0001367	2.611	-0.0007848	2.611	-0.00124	2.611	0.00514	2.611	0.00756	2.611	0.00687									4.8	1.7736	4.8	1.8207	4.8	1.8294
															2.61	-0.0001605	2.61	-0.0007684	2.61	-0.00128	2.61	0.0051	2.61	0.0074	2.61	0.00681									4.812	1.7742	4.813	1.8213	4.812	1.8297
															2.609	-0.0002329	2.609	-0.0007748	2.609	-0.00125	2.609	0.00501	2.609	0.00736	2.609	0.00683									4.825	1.7748	4.825	1.8219	4.825	1.83
															2.608	-0.0001364	2.608	-0.0007589	2.608	-0.00123	2.608	0.00496	2.608	0.00744	2.608	0.00668									4.837	1.7751	4.838	1.8226	4.837	1.8303
															2.607	-0.0002561	2.607	-0.0007867	2.607	-0.00138	2.607	0.00496	2.607	0.00726	2.607	0.00656									4.85	1.7757	4.85	1.8232	4.85	1.8306
															2.606	-0.0003046	2.606	-0.0008569	2.606	-0.00134	2.606	0.00494	2.606	0.00729	2.606	0.00663									4.862	1.7761	4.863	1.8238	4.862	1.8306
															2.605	-0.000294	2.605	-0.0008245	2.605	-0.00135	2.605	0.00477	2.605	0.00716	2.605	0.00652									4.875	1.7764	4.875	1.8241	4.875	1.8309
															2.604	-0.000224	2.604	-0.0008477	2.604	-0.00136	2.604	0.00484	2.604	0.00715	2.604	0.00645									4.887	1.777	4.888	1.8244	4.887	1.8309
															2.603	-0.0001819	2.603	-0.0008718	2.603	-0.00139	2.603	0.00475	2.603	0.00716	2.603	0.0064									4.9	1.7773	4.9	1.825	4.9	1.8312
															2.602	-0.0003242	2.602	-0.0009375	2.602	-0.00151	2.602	0.00462	2.602	0.00709	2.602	0.0064									4.912	1.7773	4.913	1.8253	4.912	1.8312
															2.601	-0.0002375	2.601	-0.0009311	2.601	-0.00145	2.601	0.0047	2.601	0.00691	2.601	0.00626									4.925	1.7776	4.925	1.8257	4.925	1.8312
															2.6	-0.000301	2.6	-0.0008752	2.6	-0.00144	2.6	0.00466	2.6	0.00687	2.6	0.00615									4.937	1.7776	4.938	1.8263	4.937	1.8315
															2.599	-0.0002344	2.599	-0.000907	2.599	-0.00151	2.599	0.00451	2.599	0.00681	2.599	0.00624									4.95	1.7779	4.95	1.8266	4.95	1.8315
															2.598	-0.0003086	2.598	-0.000935	2.598	-0.00155	2.598	0.00453	2.598	0.00682	2.598	0.00615									4.962	1.7782	4.963	1.8269	4.962	1.8315
															2.597	-0.0002805	2.597	-0.0009326	2.597	-0.00155	2.597	0.00443	2.597	0.00676	2.597	0.00599									4.975	1.7782	4.975	1.8272	4.975	1.8319
															2.596	-0.0003227	2.596	-0.0009418	2.596	-0.00156	2.596	0.00446	2.596	0.00669	2.596	0.00599									4.987	1.7785	4.988	1.8275	4.987	1.8319
															2.595	-0.000243	2.595	-0.000899	2.595	-0.0016	2.595	0.00431	2.595	0.0066	2.595	0.0059									5	1.7785	5	1.8275	5	1.8319
															2.594	-0.0003684	2.594	-0.0009042	2.594	-0.00161	2.594	0.00425	2.594	0.00665	2.594	0.00575									5.012	1.7785	5.013	1.8278	5.012	1.8319
															2.593	-0.0003056	2.593	-0.00107	2.593	-0.00165	2.593	0.00431	2.593	0.00644	2.593	0.00587									5.025	1.7788	5.025	1.8278	5.025	1.8319
															2.592	-0.000282	2.592	-0.0009741	2.592	-0.0016	2.592	0.00424	2.592	0.00645	2.592	0.00568									5.037	1.7792	5.038	1.8281	5.037	1.8319
															2.591	-0.0004048	2.591	-0.00102	2.591	-0.00175	2.591	0.00423	2.591	0.00635	2.591	0.00557									5.05	1.7792	5.05	1.8281	5.05	1.8319
															2.59	-0.0003443	2.59	-0.0011	2.59	-0.00175	2.59	0.00415	2.59	0.00639	2.59	0.00563									5.062	1.7792	5.063	1.8284	5.062	1.8322
															2.589	-0.0003184	2.589	-0.00107	2.589	-0.00178	2.589	0.00406	2.589	0.00621	2.589	0.00553									5.075	1.7792	5.075	1.8288	5.075	1.8322
															2.588	-0.0004182	2.588	-0.0009332	2.588	-0.00182	2.588	0.00409	2.588	0.00626	2.588	0.00538									5.087	1.7798	5.088	1.8288	5.087	1.8322
															2.587	-0.0004084	2.587	-0.00103	2.587	-0.00182	2.587	0.00399	2.587	0.00623	2.587	0.00537									5.1	1.7798	5.1	1.8291	5.1	1.8322
															2.586	-0.0003373	2.586	-0.00105	2.586	-0.00184	2.586	0.00389	2.586	0.00618	2.586	0.00539									5.112	1.7798	5.113	1.8291	5.112	1.8322
															2.585	-0.0003318	2.585	-0.00106	2.585	-0.00196	2.585	0.00391	2.585	0.006	2.585	0.00524									5.125	1.7798	5.125	1.8294	5.125	1.8325
															2.584	-0.0003694	2.584	-0.00107	2.584	-0.00192	2.584	0.00387	2.584	0.00601	2.584	0.00512									5.137	1.7801	5.138	1.8294	5.137	1.8325
															2.583	-0.0003712	2.583	-0.00116	2.583	-0.0019	2.583	0.00377	2.583	0.00593	2.583	0.00505									5.15	1.7801	5.15	1.8294	5.15	1.8325
															2.582	-0.0004005	2.582	-0.00109	2.582	-0.00192	2.582	0.00379	2.582	0.00586	2.582	0.00506									5.162	1.7801	5.163	1.8297	5.162	1.8325
															2.581	-0.0004457	2.581	-0.00114	2.581	-0.00194	2.581	0.00375	2.581	0.00571	2.581	0.00497									5.175	1.7804	5.175	1.8297	5.175	1.8325
															2.58	-0.0003355	2.58	-0.00118	2.58	-0.00196	2.58	0.00364	2.58	0.00582	2.58	0.00491									5.187	1.7804	5.188	1.8297	5.187	1.8328
															2.579	-0.000504	2.579	-0.0012	2.579	-0.002	2.579	0.0035	2.579	0.00561	2.579	0.00476									5.2	1.7804	5.2	1.8297	5.2	1.8328
															2.578	-0.0004771	2.578	-0.00128	2.578	-0.00209	2.578	0.00348	2.578	0.00554	2.578	0.00476									5.212	1.7804	5.213	1.8297	5.212	1.8328
															2.577	-0.0004728	2.577	-0.00116	2.577	-0.00207	2.577	0.00345	2.577	0.00556	2.577	0.00467									5.225	1.7804	5.225	1.8297	5.225	1.8328
															2.576	-0.0003669	2.576	-0.00131	2.576	-0.00214	2.576	0.00359	2.576	0.00551	2.576	0.00459									5.237	1.7804	5.238	1.8297	5.237	1.8328
															2.575	-0.0004582	2.575	-0.00126	2.575	-0.00216	2.575	0.00324	2.575	0.00538	2.575	0.00452									5.25	1.7807	5.25	1.83	5.25	1.8328
															2.574	-0.0005672	2.574	-0.00129	2.574	-0.00218	2.574	0.00343	2.574	0.00539	2.574	0.00448									5.262	1.7807	5.263	1.83	5.262	1.8328
															2.573	-0.0005293	2.573	-0.00134	2.573	-0.00221	2.573	0.00322	2.573	0.00528	2.573	0.0045									5.275	1.7807	5.275	1.83	5.275	1.8328
															2.572	-0.000533	2.572	-0.0013	2.572	-0.00216	2.572	0.00322	2.572	0.00525	2.572	0.00434									5.287	1.7807	5.288	1.8303	5.287	1.8331
															2.571	-0.000497	2.571	-0.00136	2.571	-0.00225	2.571	0.00323	2.571	0.00517	2.571	0.00419									5.3	1.781	5.3	1.8303	5.3	1.8328
															2.57	-0.0005473	2.57	-0.0013	2.57	-0.00229	2.57	0.00316	2.57	0.00509	2.57	0.00428									5.312	1.781	5.313	1.8303	5.312	1.8331
															2.569	-0.0004002	2.569	-0.00136	2.569	-0.00239	2.569	0.00307	2.569	0.00501	2.569	0.00406									5.325	1.781	5.325	1.8303	5.325	1.8331
															2.568	-0.0004887	2.568	-0.00136	2.568	-0.00239	2.568	0.00301	2.568	0.00477	2.568	0.00399									5.337	1.781	5.338	1.8306	5.337	1.8331
															2.567	-0.0005492	2.567	-0.00139	2.567	-0.00233	2.567	0.00293	2.567	0.00496	2.567	0.00388									5.35	1.781	5.35	1.8306	5.35	1.8331
															2.566	-0.0006566	2.566	-0.00143	2.566	-0.00241	2.566	0.00292	2.566	0.0049	2.566	0.00397									5.362	1.781	5.363	1.8306	5.362	1.8331
															2.565	-0.0006893	2.565	-0.00147	2.565	-0.0024	2.565	0.00289	2.565	0.00465	2.565	0.00375									5.375	1.781	5.375	1.8306	5.375	1.8331
															2.564	-0.0005556	2.564	-0.00142	2.564	-0.0024	2.564	0.0028	2.564	0.00468	2.564	0.0037									5.387	1.7813	5.388	1.8309	5.387	1.8331
[truncated: 17,065 more rows]
[truncated: 9 more columns]

## Sheet: Figure 7
Figure 7e	Voltage (V)	Time (min)	Voltage (V)	Time (min)	Time (min)	a (Å)	V (Å3)		Figure 7f	Voltage (V)	Time (min)	Voltage (V)	Time (min)	Time (min)	a (Å)	V (Å3)		Figure 7g	Energy (V)									Energy (V)									Energy (V)
[truncated: 74,465 more rows]
